# Supplementary material for: Carotid Plaque‐Derived Small Extracellular Vesicles Mediate Atherosclerosis and Correlate With Plaque Vulnerability
Source: MedComm (2020). 2025 May 19;6(6):e70220. doi: 10.1002/mco2.70220 (PMC12086378; doi:10.1002/mco2.70220)
Supplement: Supplementary file 2 — Supporting Information [file MCO2-6-e70220-s002.xlsx]

## Sheet: 21 DEmiRNAs
The 21 DEmiRNAs between psEV from stable and vulnerable plaques
miRNA	PValue	FDR	log2FC	Regulated in vulnerable psEV
hsa-miR-497-5p	0.0136858	0.9539	1.1399	up
hsa-miR-152-3p	0.0199925	0.957259	1.12826	up
hsa-miR-370-3p	0.00322543	0.431442	1.12815	up
hsa-miR-4429	0.00178749	0.276511	1.0913	up
hsa-miR-125b-5p	0.0234099	1	1.05301	up
hsa-miR-320e	0.00551026	0.558581	0.98098	up
hsa-miR-320d	0.00913586	0.727244	0.924646	up
hsa-miR-195-5p	0.0386252	1	0.895071	up
hsa-miR-134-5p	0.0375142	1	0.88906	up
hsa-miR-320c	0.0165929	0.9539	0.851537	up
hsa-miR-199a-5p	0.0296533	1	-0.63903	down
hsa-miR-21-5p	0.0312756	1	-0.676338	down
hsa-miR-204-5p	0.024017	1	-0.785052	down
hsa-miR-32-5p	0.0372685	1	-0.804907	down
hsa-miR-625-5p	0.0293451	1	-0.934354	down
hsa-miR-1307-5p	0.0159471	0.9539	-0.995196	down
hsa-miR-181a-3p	0.0186835	0.9539	-1.01643	down
hsa-miR-576-5p	0.0160434	0.9539	-1.10175	down
hsa-miR-197-3p	0.000471559	0.118538	-1.15481	down
hsa-miR-203a-3p	0.00555526	0.558581	-1.62653	down
hsa-miR-133b	0.000354363	0.101803	-2.03339	down

## Sheet: 41 DEmiRNAs
The 41 DEmiRNAs between psEV from IPH and FCR plaques
miRNA	PValue	FDR	log2FC	Regulated in FCR
hsa-miR-133b	0.00667554	0.445532	1.54889	up
hsa-miR-9-3p	0.0436853	0.702297	1.46542	up
hsa-miR-455-5p	0.0252456	0.598636	1.24145	up
hsa-miR-133a-3p	0.0248679	0.598636	1.21818	up
hsa-miR-365a-3p	0.00473088	0.390195	1.10908	up
hsa-miR-365b-3p	0.00472815	0.390195	1.10908	up
hsa-miR-143-5p	0.0162703	0.57472	1.09662	up
hsa-miR-376c-3p	0.0367517	0.645064	1.04394	up
hsa-miR-340-5p	0.0368971	0.645064	1.01822	up
hsa-miR-29b-2-5p	0.0242994	0.598636	0.997635	up
hsa-miR-101-3p	0.00751557	0.445532	0.900045	up
hsa-miR-23a-3p	0.0215634	0.581434	0.892798	up
hsa-miR-23b-3p	0.0226557	0.581434	0.891243	up
hsa-miR-19a-3p	0.0342794	0.645064	0.875171	up
hsa-miR-23c	0.0140052	0.57472	0.874329	up
hsa-miR-19b-3p	0.0345722	0.645064	0.873003	up
hsa-miR-30e-5p	0.0370342	0.645064	0.695099	up
hsa-miR-744-5p	0.0399608	0.67062	-0.771547	down
hsa-miR-505-5p	0.0459879	0.723203	-0.85117	down
hsa-miR-139-3p	0.0355008	0.645064	-0.903398	down
hsa-miR-200c-3p	0.011054	0.537677	-0.910422	down
hsa-miR-92b-5p	0.0195165	0.581434	-0.938426	down
hsa-miR-196a-5p	0.0367032	0.645064	-0.950742	down
hsa-miR-196b-5p	0.0352328	0.645064	-0.955286	down
hsa-miR-342-5p	0.03233	0.645064	-0.962964	down
hsa-miR-1294	0.0314254	0.645064	-0.998462	down
hsa-miR-203a-3p	0.0370648	0.645064	-1.12196	down
hsa-miR-423-5p	0.018158	0.581434	-1.12371	down
unconservative_1_47804	0.00872942	0.484543	-1.15335	down
hsa-miR-574-5p	0.00265113	0.314325	-1.20947	down
hsa-miR-1255b-5p	0.029625	0.631446	-1.21069	down
hsa-miR-200b-3p	0.00919929	0.484751	-1.24482	down
unconservative_10_393035	0.00320196	0.352883	-1.32226	down
hsa-miR-486-3p	0.0197171	0.581434	-1.41451	down
hsa-miR-25-5p	0.00116538	0.200976	-1.41713	down
hsa-miR-584-5p	0.0383268	0.655952	-1.45355	down
hsa-miR-4732-5p	0.0145956	0.57472	-1.46664	down
hsa-miR-1275	0.0214134	0.581434	-1.5888	down
hsa-miR-483-5p	9.13574e-05	0.0288842	-2.01654	down
hsa-miR-200a-3p	3.79958e-05	0.0144156	-2.19667	down
hsa-miR-4433b-5p	0.00046955	0.127248	-3.44655	down

## Sheet: Target genes of DEmiRNAs
Target genes of DEmiRNAs predicted by TargetScan database.
DEmiRNAs	Regulated	Target genes
hsa-miR-125b-5p	up-regulated in vulnerable psEV	ABAT
hsa-miR-125b-5p	up-regulated in vulnerable psEV	ABCC5
hsa-miR-125b-5p	up-regulated in vulnerable psEV	ABHD3
hsa-miR-125b-5p	up-regulated in vulnerable psEV	ABHD6
hsa-miR-125b-5p	up-regulated in vulnerable psEV	ABI2
hsa-miR-125b-5p	up-regulated in vulnerable psEV	ABL2
hsa-miR-125b-5p	up-regulated in vulnerable psEV	ABL2
hsa-miR-125b-5p	up-regulated in vulnerable psEV	ABTB1
hsa-miR-125b-5p	up-regulated in vulnerable psEV	AC140061.12
hsa-miR-125b-5p	up-regulated in vulnerable psEV	ACACB
hsa-miR-125b-5p	up-regulated in vulnerable psEV	ACER2
hsa-miR-125b-5p	up-regulated in vulnerable psEV	ACHE
hsa-miR-125b-5p	up-regulated in vulnerable psEV	ACHE
hsa-miR-125b-5p	up-regulated in vulnerable psEV	ACOT13
hsa-miR-125b-5p	up-regulated in vulnerable psEV	ACSL6
hsa-miR-125b-5p	up-regulated in vulnerable psEV	ACVR1C
hsa-miR-125b-5p	up-regulated in vulnerable psEV	ACVR1C
hsa-miR-125b-5p	up-regulated in vulnerable psEV	ACVR2A
hsa-miR-125b-5p	up-regulated in vulnerable psEV	ACVR2B
hsa-miR-125b-5p	up-regulated in vulnerable psEV	ADAM11
hsa-miR-125b-5p	up-regulated in vulnerable psEV	ADAM17
hsa-miR-125b-5p	up-regulated in vulnerable psEV	ADAM9
hsa-miR-125b-5p	up-regulated in vulnerable psEV	ADAMTS14
hsa-miR-125b-5p	up-regulated in vulnerable psEV	ADAMTS15
hsa-miR-125b-5p	up-regulated in vulnerable psEV	ADD2
hsa-miR-125b-5p	up-regulated in vulnerable psEV	AGGF1
hsa-miR-125b-5p	up-regulated in vulnerable psEV	AGO2
hsa-miR-125b-5p	up-regulated in vulnerable psEV	AGO4
hsa-miR-125b-5p	up-regulated in vulnerable psEV	AHSA2
hsa-miR-125b-5p	up-regulated in vulnerable psEV	AIFM1
hsa-miR-125b-5p	up-regulated in vulnerable psEV	AKAP1
hsa-miR-125b-5p	up-regulated in vulnerable psEV	AKAP13
hsa-miR-125b-5p	up-regulated in vulnerable psEV	AKT1S1
hsa-miR-125b-5p	up-regulated in vulnerable psEV	AKT3
hsa-miR-125b-5p	up-regulated in vulnerable psEV	AL626787.1
hsa-miR-125b-5p	up-regulated in vulnerable psEV	ALDH1A3
hsa-miR-125b-5p	up-regulated in vulnerable psEV	ALPK3
hsa-miR-125b-5p	up-regulated in vulnerable psEV	AMER2
hsa-miR-125b-5p	up-regulated in vulnerable psEV	AMER2
hsa-miR-125b-5p	up-regulated in vulnerable psEV	ANAPC16
hsa-miR-125b-5p	up-regulated in vulnerable psEV	ANGPT2
hsa-miR-125b-5p	up-regulated in vulnerable psEV	ANKRD13B
hsa-miR-125b-5p	up-regulated in vulnerable psEV	ANKRD33B
hsa-miR-125b-5p	up-regulated in vulnerable psEV	ANKRD33B
hsa-miR-125b-5p	up-regulated in vulnerable psEV	ANKRD44
hsa-miR-125b-5p	up-regulated in vulnerable psEV	ANKRD50
hsa-miR-125b-5p	up-regulated in vulnerable psEV	ANO3
hsa-miR-125b-5p	up-regulated in vulnerable psEV	ANO6
hsa-miR-125b-5p	up-regulated in vulnerable psEV	ANPEP
hsa-miR-125b-5p	up-regulated in vulnerable psEV	ANTXR2
hsa-miR-125b-5p	up-regulated in vulnerable psEV	APC
hsa-miR-125b-5p	up-regulated in vulnerable psEV	APOC4
hsa-miR-125b-5p	up-regulated in vulnerable psEV	APOL3
hsa-miR-125b-5p	up-regulated in vulnerable psEV	AQPEP
hsa-miR-125b-5p	up-regulated in vulnerable psEV	ARCN1
hsa-miR-125b-5p	up-regulated in vulnerable psEV	AREL1
hsa-miR-125b-5p	up-regulated in vulnerable psEV	ARF3
hsa-miR-125b-5p	up-regulated in vulnerable psEV	ARHGEF1
hsa-miR-125b-5p	up-regulated in vulnerable psEV	ARID3A
hsa-miR-125b-5p	up-regulated in vulnerable psEV	ARID3A
hsa-miR-125b-5p	up-regulated in vulnerable psEV	ARID3A
hsa-miR-125b-5p	up-regulated in vulnerable psEV	ARID3A
hsa-miR-125b-5p	up-regulated in vulnerable psEV	ARID3B
hsa-miR-125b-5p	up-regulated in vulnerable psEV	ARID3B
hsa-miR-125b-5p	up-regulated in vulnerable psEV	ARID3B
hsa-miR-125b-5p	up-regulated in vulnerable psEV	ARSI
hsa-miR-125b-5p	up-regulated in vulnerable psEV	ASB4
hsa-miR-125b-5p	up-regulated in vulnerable psEV	ASB6
hsa-miR-125b-5p	up-regulated in vulnerable psEV	ASIC1
hsa-miR-125b-5p	up-regulated in vulnerable psEV	ASXL2
hsa-miR-125b-5p	up-regulated in vulnerable psEV	ASXL3
hsa-miR-125b-5p	up-regulated in vulnerable psEV	ATG4D
hsa-miR-125b-5p	up-regulated in vulnerable psEV	ATL2
hsa-miR-125b-5p	up-regulated in vulnerable psEV	ATOH8
hsa-miR-125b-5p	up-regulated in vulnerable psEV	ATP10D
hsa-miR-125b-5p	up-regulated in vulnerable psEV	ATP13A3
hsa-miR-125b-5p	up-regulated in vulnerable psEV	ATXN1
hsa-miR-125b-5p	up-regulated in vulnerable psEV	ATXN1
hsa-miR-125b-5p	up-regulated in vulnerable psEV	ATXN1L
hsa-miR-125b-5p	up-regulated in vulnerable psEV	ATXN3
hsa-miR-125b-5p	up-regulated in vulnerable psEV	ATXN7
hsa-miR-125b-5p	up-regulated in vulnerable psEV	ATXN7L3
hsa-miR-125b-5p	up-regulated in vulnerable psEV	B3GALNT2
hsa-miR-125b-5p	up-regulated in vulnerable psEV	B4GALNT3
hsa-miR-125b-5p	up-regulated in vulnerable psEV	B4GALT1
hsa-miR-125b-5p	up-regulated in vulnerable psEV	B4GALT6
hsa-miR-125b-5p	up-regulated in vulnerable psEV	BAG4
hsa-miR-125b-5p	up-regulated in vulnerable psEV	BAK1
hsa-miR-125b-5p	up-regulated in vulnerable psEV	BAP1
hsa-miR-125b-5p	up-regulated in vulnerable psEV	BAP1
hsa-miR-125b-5p	up-regulated in vulnerable psEV	BAZ2A
hsa-miR-125b-5p	up-regulated in vulnerable psEV	BCAT1
hsa-miR-125b-5p	up-regulated in vulnerable psEV	BCL2
hsa-miR-125b-5p	up-regulated in vulnerable psEV	BCL2L12
hsa-miR-125b-5p	up-regulated in vulnerable psEV	BCL2L2
hsa-miR-125b-5p	up-regulated in vulnerable psEV	BDH1
hsa-miR-125b-5p	up-regulated in vulnerable psEV	BIN2
hsa-miR-125b-5p	up-regulated in vulnerable psEV	BLZF1
hsa-miR-125b-5p	up-regulated in vulnerable psEV	BMF
hsa-miR-125b-5p	up-regulated in vulnerable psEV	BMF
hsa-miR-125b-5p	up-regulated in vulnerable psEV	BMPR1B
hsa-miR-125b-5p	up-regulated in vulnerable psEV	BMPR2
hsa-miR-125b-5p	up-regulated in vulnerable psEV	BNIP2
hsa-miR-125b-5p	up-regulated in vulnerable psEV	BRD4
hsa-miR-125b-5p	up-regulated in vulnerable psEV	BRPF1
hsa-miR-125b-5p	up-regulated in vulnerable psEV	BRSK2
hsa-miR-125b-5p	up-regulated in vulnerable psEV	BRWD1
hsa-miR-125b-5p	up-regulated in vulnerable psEV	BRWD1
hsa-miR-125b-5p	up-regulated in vulnerable psEV	BSN
hsa-miR-125b-5p	up-regulated in vulnerable psEV	BTG2
hsa-miR-125b-5p	up-regulated in vulnerable psEV	BTG2
hsa-miR-125b-5p	up-regulated in vulnerable psEV	BTN2A1
hsa-miR-125b-5p	up-regulated in vulnerable psEV	BTN2A2
hsa-miR-125b-5p	up-regulated in vulnerable psEV	BTN3A1
hsa-miR-125b-5p	up-regulated in vulnerable psEV	C10orf105
hsa-miR-125b-5p	up-regulated in vulnerable psEV	C10orf105
hsa-miR-125b-5p	up-regulated in vulnerable psEV	C10orf54
hsa-miR-125b-5p	up-regulated in vulnerable psEV	C11orf57
hsa-miR-125b-5p	up-regulated in vulnerable psEV	C15orf39
hsa-miR-125b-5p	up-regulated in vulnerable psEV	C17orf103
hsa-miR-125b-5p	up-regulated in vulnerable psEV	C17orf59
hsa-miR-125b-5p	up-regulated in vulnerable psEV	C19orf38
hsa-miR-125b-5p	up-regulated in vulnerable psEV	C19orf54
hsa-miR-125b-5p	up-regulated in vulnerable psEV	C1orf109
hsa-miR-125b-5p	up-regulated in vulnerable psEV	C1orf210
hsa-miR-125b-5p	up-regulated in vulnerable psEV	C20orf112
hsa-miR-125b-5p	up-regulated in vulnerable psEV	C2orf88
hsa-miR-125b-5p	up-regulated in vulnerable psEV	C4orf19
hsa-miR-125b-5p	up-regulated in vulnerable psEV	C6orf47
hsa-miR-125b-5p	up-regulated in vulnerable psEV	C7orf26
hsa-miR-125b-5p	up-regulated in vulnerable psEV	CACNB1
hsa-miR-125b-5p	up-regulated in vulnerable psEV	CACNB3
hsa-miR-125b-5p	up-regulated in vulnerable psEV	CACNG2
hsa-miR-125b-5p	up-regulated in vulnerable psEV	CACNG2
hsa-miR-125b-5p	up-regulated in vulnerable psEV	CAMK4
hsa-miR-125b-5p	up-regulated in vulnerable psEV	CAMK4
hsa-miR-125b-5p	up-regulated in vulnerable psEV	CAMSAP3
hsa-miR-125b-5p	up-regulated in vulnerable psEV	CAMSAP3
hsa-miR-125b-5p	up-regulated in vulnerable psEV	CASP2
hsa-miR-125b-5p	up-regulated in vulnerable psEV	CBFB
hsa-miR-125b-5p	up-regulated in vulnerable psEV	CBX7
hsa-miR-125b-5p	up-regulated in vulnerable psEV	CCBE1
hsa-miR-125b-5p	up-regulated in vulnerable psEV	CCDC71L
hsa-miR-125b-5p	up-regulated in vulnerable psEV	CCDC85C
hsa-miR-125b-5p	up-regulated in vulnerable psEV	CCNJ
hsa-miR-125b-5p	up-regulated in vulnerable psEV	CCNJL
hsa-miR-125b-5p	up-regulated in vulnerable psEV	CD248
hsa-miR-125b-5p	up-regulated in vulnerable psEV	CD300LF
hsa-miR-125b-5p	up-regulated in vulnerable psEV	CD34
hsa-miR-125b-5p	up-regulated in vulnerable psEV	CDC37L1
hsa-miR-125b-5p	up-regulated in vulnerable psEV	CDC42BPG
hsa-miR-125b-5p	up-regulated in vulnerable psEV	CDC42SE1
hsa-miR-125b-5p	up-regulated in vulnerable psEV	CDH5
hsa-miR-125b-5p	up-regulated in vulnerable psEV	CDH5
hsa-miR-125b-5p	up-regulated in vulnerable psEV	CDK16
hsa-miR-125b-5p	up-regulated in vulnerable psEV	CDK19
hsa-miR-125b-5p	up-regulated in vulnerable psEV	CDKN2B
hsa-miR-125b-5p	up-regulated in vulnerable psEV	CDR2L
hsa-miR-125b-5p	up-regulated in vulnerable psEV	CDS2
hsa-miR-125b-5p	up-regulated in vulnerable psEV	CECR2
hsa-miR-125b-5p	up-regulated in vulnerable psEV	CELSR2
hsa-miR-125b-5p	up-regulated in vulnerable psEV	CEP85
hsa-miR-125b-5p	up-regulated in vulnerable psEV	CEP85
hsa-miR-125b-5p	up-regulated in vulnerable psEV	CGN
hsa-miR-125b-5p	up-regulated in vulnerable psEV	CGN
hsa-miR-125b-5p	up-regulated in vulnerable psEV	CGREF1
hsa-miR-125b-5p	up-regulated in vulnerable psEV	CHAMP1
hsa-miR-125b-5p	up-regulated in vulnerable psEV	CHTF8
hsa-miR-125b-5p	up-regulated in vulnerable psEV	CLDN12
hsa-miR-125b-5p	up-regulated in vulnerable psEV	CLIP2
hsa-miR-125b-5p	up-regulated in vulnerable psEV	CNNM1
hsa-miR-125b-5p	up-regulated in vulnerable psEV	CNNM2
hsa-miR-125b-5p	up-regulated in vulnerable psEV	CNTNAP5
hsa-miR-125b-5p	up-regulated in vulnerable psEV	COL11A2
hsa-miR-125b-5p	up-regulated in vulnerable psEV	COL4A3
hsa-miR-125b-5p	up-regulated in vulnerable psEV	COPS7B
hsa-miR-125b-5p	up-regulated in vulnerable psEV	COPZ1
hsa-miR-125b-5p	up-regulated in vulnerable psEV	CORO1C
hsa-miR-125b-5p	up-regulated in vulnerable psEV	CORO2A
hsa-miR-125b-5p	up-regulated in vulnerable psEV	CORO2B
hsa-miR-125b-5p	up-regulated in vulnerable psEV	CPEB3
hsa-miR-125b-5p	up-regulated in vulnerable psEV	CPEB4
hsa-miR-125b-5p	up-regulated in vulnerable psEV	CPM
hsa-miR-125b-5p	up-regulated in vulnerable psEV	CPNE2
hsa-miR-125b-5p	up-regulated in vulnerable psEV	CPSF6
hsa-miR-125b-5p	up-regulated in vulnerable psEV	CRAMP1L
hsa-miR-125b-5p	up-regulated in vulnerable psEV	CRB2
hsa-miR-125b-5p	up-regulated in vulnerable psEV	CREB1
hsa-miR-125b-5p	up-regulated in vulnerable psEV	CREB1
hsa-miR-125b-5p	up-regulated in vulnerable psEV	CRTC1
hsa-miR-125b-5p	up-regulated in vulnerable psEV	CSNK2A1
hsa-miR-125b-5p	up-regulated in vulnerable psEV	CSRNP1
hsa-miR-125b-5p	up-regulated in vulnerable psEV	CSRNP3
hsa-miR-125b-5p	up-regulated in vulnerable psEV	CTDSP2
hsa-miR-125b-5p	up-regulated in vulnerable psEV	CTDSP2
hsa-miR-125b-5p	up-regulated in vulnerable psEV	CXorf23
hsa-miR-125b-5p	up-regulated in vulnerable psEV	CYB5D1
hsa-miR-125b-5p	up-regulated in vulnerable psEV	CYP24A1
hsa-miR-125b-5p	up-regulated in vulnerable psEV	CYTH1
hsa-miR-125b-5p	up-regulated in vulnerable psEV	DAAM1
hsa-miR-125b-5p	up-regulated in vulnerable psEV	DAAM2
hsa-miR-125b-5p	up-regulated in vulnerable psEV	DAGLA
hsa-miR-125b-5p	up-regulated in vulnerable psEV	DAZAP2
hsa-miR-125b-5p	up-regulated in vulnerable psEV	DCP1A
hsa-miR-125b-5p	up-regulated in vulnerable psEV	DCTN1
hsa-miR-125b-5p	up-regulated in vulnerable psEV	DDB2
hsa-miR-125b-5p	up-regulated in vulnerable psEV	DDX42
hsa-miR-125b-5p	up-regulated in vulnerable psEV	DENND6A
hsa-miR-125b-5p	up-regulated in vulnerable psEV	DGAT1
hsa-miR-125b-5p	up-regulated in vulnerable psEV	DHX33
hsa-miR-125b-5p	up-regulated in vulnerable psEV	DICER1
hsa-miR-125b-5p	up-regulated in vulnerable psEV	DIRAS1
hsa-miR-125b-5p	up-regulated in vulnerable psEV	DIS3
hsa-miR-125b-5p	up-regulated in vulnerable psEV	DIS3L2
hsa-miR-125b-5p	up-regulated in vulnerable psEV	DKFZP779J2370
hsa-miR-125b-5p	up-regulated in vulnerable psEV	DNAJB1
hsa-miR-125b-5p	up-regulated in vulnerable psEV	DNAJB5
hsa-miR-125b-5p	up-regulated in vulnerable psEV	DNAJC14
hsa-miR-125b-5p	up-regulated in vulnerable psEV	DNAL1
hsa-miR-125b-5p	up-regulated in vulnerable psEV	DNAL4
hsa-miR-125b-5p	up-regulated in vulnerable psEV	DOCK3
hsa-miR-125b-5p	up-regulated in vulnerable psEV	DOCK3
hsa-miR-125b-5p	up-regulated in vulnerable psEV	DOCK3
hsa-miR-125b-5p	up-regulated in vulnerable psEV	DPF2
hsa-miR-125b-5p	up-regulated in vulnerable psEV	DPH2
hsa-miR-125b-5p	up-regulated in vulnerable psEV	DPP9
hsa-miR-125b-5p	up-regulated in vulnerable psEV	DPYSL4
hsa-miR-125b-5p	up-regulated in vulnerable psEV	DRAM2
hsa-miR-125b-5p	up-regulated in vulnerable psEV	DRD2
hsa-miR-125b-5p	up-regulated in vulnerable psEV	DTX4
hsa-miR-125b-5p	up-regulated in vulnerable psEV	DUS1L
hsa-miR-125b-5p	up-regulated in vulnerable psEV	DUSP3
hsa-miR-125b-5p	up-regulated in vulnerable psEV	DUSP3
hsa-miR-125b-5p	up-regulated in vulnerable psEV	DUSP6
hsa-miR-125b-5p	up-regulated in vulnerable psEV	DUSP7
hsa-miR-125b-5p	up-regulated in vulnerable psEV	DVL3
hsa-miR-125b-5p	up-regulated in vulnerable psEV	DVL3
hsa-miR-125b-5p	up-regulated in vulnerable psEV	DYRK2
hsa-miR-125b-5p	up-regulated in vulnerable psEV	E2F2
hsa-miR-125b-5p	up-regulated in vulnerable psEV	E2F3
hsa-miR-125b-5p	up-regulated in vulnerable psEV	EAF1
hsa-miR-125b-5p	up-regulated in vulnerable psEV	EBF4
hsa-miR-125b-5p	up-regulated in vulnerable psEV	ECE1
hsa-miR-125b-5p	up-regulated in vulnerable psEV	EDC3
hsa-miR-125b-5p	up-regulated in vulnerable psEV	EDEM1
hsa-miR-125b-5p	up-regulated in vulnerable psEV	EDEM1
hsa-miR-125b-5p	up-regulated in vulnerable psEV	EEF1G
hsa-miR-125b-5p	up-regulated in vulnerable psEV	EIF1AD
hsa-miR-125b-5p	up-regulated in vulnerable psEV	EIF2B5
hsa-miR-125b-5p	up-regulated in vulnerable psEV	EIF4EBP1
hsa-miR-125b-5p	up-regulated in vulnerable psEV	EIF5A2
hsa-miR-125b-5p	up-regulated in vulnerable psEV	ELAC2
hsa-miR-125b-5p	up-regulated in vulnerable psEV	ELAVL4
hsa-miR-125b-5p	up-regulated in vulnerable psEV	ELL
hsa-miR-125b-5p	up-regulated in vulnerable psEV	ELMSAN1
hsa-miR-125b-5p	up-regulated in vulnerable psEV	ELOVL1
hsa-miR-125b-5p	up-regulated in vulnerable psEV	ELOVL4
hsa-miR-125b-5p	up-regulated in vulnerable psEV	ELOVL6
hsa-miR-125b-5p	up-regulated in vulnerable psEV	EMID1
hsa-miR-125b-5p	up-regulated in vulnerable psEV	ENPEP
hsa-miR-125b-5p	up-regulated in vulnerable psEV	ENPP1
hsa-miR-125b-5p	up-regulated in vulnerable psEV	ENTPD1
hsa-miR-125b-5p	up-regulated in vulnerable psEV	ENTPD4
hsa-miR-125b-5p	up-regulated in vulnerable psEV	EPHA7
hsa-miR-125b-5p	up-regulated in vulnerable psEV	EPOR
hsa-miR-125b-5p	up-regulated in vulnerable psEV	ERBB2
hsa-miR-125b-5p	up-regulated in vulnerable psEV	ERBB3
hsa-miR-125b-5p	up-regulated in vulnerable psEV	ERBB4
hsa-miR-125b-5p	up-regulated in vulnerable psEV	ERCC6
hsa-miR-125b-5p	up-regulated in vulnerable psEV	ESRRA
hsa-miR-125b-5p	up-regulated in vulnerable psEV	ESRRG
hsa-miR-125b-5p	up-regulated in vulnerable psEV	ESYT1
hsa-miR-125b-5p	up-regulated in vulnerable psEV	ETS1
hsa-miR-125b-5p	up-regulated in vulnerable psEV	ETV3
hsa-miR-125b-5p	up-regulated in vulnerable psEV	ETV6
hsa-miR-125b-5p	up-regulated in vulnerable psEV	EVA1A
hsa-miR-125b-5p	up-regulated in vulnerable psEV	EXO5
hsa-miR-125b-5p	up-regulated in vulnerable psEV	FAM107B
hsa-miR-125b-5p	up-regulated in vulnerable psEV	FAM118A
hsa-miR-125b-5p	up-regulated in vulnerable psEV	FAM126B
hsa-miR-125b-5p	up-regulated in vulnerable psEV	FAM129B
hsa-miR-125b-5p	up-regulated in vulnerable psEV	FAM131B
hsa-miR-125b-5p	up-regulated in vulnerable psEV	FAM131B
hsa-miR-125b-5p	up-regulated in vulnerable psEV	FAM134A
hsa-miR-125b-5p	up-regulated in vulnerable psEV	FAM134C
hsa-miR-125b-5p	up-regulated in vulnerable psEV	FAM135B
hsa-miR-125b-5p	up-regulated in vulnerable psEV	FAM169B
hsa-miR-125b-5p	up-regulated in vulnerable psEV	FAM169B
hsa-miR-125b-5p	up-regulated in vulnerable psEV	FAM174B
hsa-miR-125b-5p	up-regulated in vulnerable psEV	FAM213A
hsa-miR-125b-5p	up-regulated in vulnerable psEV	FAM222B
hsa-miR-125b-5p	up-regulated in vulnerable psEV	FAM43B
hsa-miR-125b-5p	up-regulated in vulnerable psEV	FAM46A
hsa-miR-125b-5p	up-regulated in vulnerable psEV	FAM53C
hsa-miR-125b-5p	up-regulated in vulnerable psEV	FAM65B
hsa-miR-125b-5p	up-regulated in vulnerable psEV	FAM73A
hsa-miR-125b-5p	up-regulated in vulnerable psEV	FAM78A
hsa-miR-125b-5p	up-regulated in vulnerable psEV	FAM83F
hsa-miR-125b-5p	up-regulated in vulnerable psEV	FAM89B
hsa-miR-125b-5p	up-regulated in vulnerable psEV	FAM92B
hsa-miR-125b-5p	up-regulated in vulnerable psEV	FAT4
hsa-miR-125b-5p	up-regulated in vulnerable psEV	FBXO10
hsa-miR-125b-5p	up-regulated in vulnerable psEV	FBXO45
hsa-miR-125b-5p	up-regulated in vulnerable psEV	FBXW4
hsa-miR-125b-5p	up-regulated in vulnerable psEV	FGF14
hsa-miR-125b-5p	up-regulated in vulnerable psEV	FGFR1
hsa-miR-125b-5p	up-regulated in vulnerable psEV	FGFR2
hsa-miR-125b-5p	up-regulated in vulnerable psEV	FHAD1
hsa-miR-125b-5p	up-regulated in vulnerable psEV	FLOT2
hsa-miR-125b-5p	up-regulated in vulnerable psEV	FMR1
hsa-miR-125b-5p	up-regulated in vulnerable psEV	FNDC3B
hsa-miR-125b-5p	up-regulated in vulnerable psEV	FOSL2
hsa-miR-125b-5p	up-regulated in vulnerable psEV	FOSL2
hsa-miR-125b-5p	up-regulated in vulnerable psEV	FOXD2
hsa-miR-125b-5p	up-regulated in vulnerable psEV	FOXK2
hsa-miR-125b-5p	up-regulated in vulnerable psEV	FOXN3
hsa-miR-125b-5p	up-regulated in vulnerable psEV	FOXQ1
hsa-miR-125b-5p	up-regulated in vulnerable psEV	FRAS1
hsa-miR-125b-5p	up-regulated in vulnerable psEV	FRMD5
hsa-miR-125b-5p	up-regulated in vulnerable psEV	FUT1
hsa-miR-125b-5p	up-regulated in vulnerable psEV	FUT4
hsa-miR-125b-5p	up-regulated in vulnerable psEV	G3BP1
hsa-miR-125b-5p	up-regulated in vulnerable psEV	GAB2
hsa-miR-125b-5p	up-regulated in vulnerable psEV	GAB4
hsa-miR-125b-5p	up-regulated in vulnerable psEV	GALNT14
hsa-miR-125b-5p	up-regulated in vulnerable psEV	GALNT7
hsa-miR-125b-5p	up-regulated in vulnerable psEV	GATSL2
hsa-miR-125b-5p	up-regulated in vulnerable psEV	GCNT1
hsa-miR-125b-5p	up-regulated in vulnerable psEV	GCNT1
hsa-miR-125b-5p	up-regulated in vulnerable psEV	GDF11
hsa-miR-125b-5p	up-regulated in vulnerable psEV	GDNF
hsa-miR-125b-5p	up-regulated in vulnerable psEV	GDPD5
hsa-miR-125b-5p	up-regulated in vulnerable psEV	GFOD2
hsa-miR-125b-5p	up-regulated in vulnerable psEV	GGA2
hsa-miR-125b-5p	up-regulated in vulnerable psEV	GGT7
hsa-miR-125b-5p	up-regulated in vulnerable psEV	GINS4
hsa-miR-125b-5p	up-regulated in vulnerable psEV	GJC1
hsa-miR-125b-5p	up-regulated in vulnerable psEV	GJC1
hsa-miR-125b-5p	up-regulated in vulnerable psEV	GJC1
hsa-miR-125b-5p	up-regulated in vulnerable psEV	GK5
hsa-miR-125b-5p	up-regulated in vulnerable psEV	GLB1L2
hsa-miR-125b-5p	up-regulated in vulnerable psEV	GLIS2
hsa-miR-125b-5p	up-regulated in vulnerable psEV	GLTP
hsa-miR-125b-5p	up-regulated in vulnerable psEV	GMIP
hsa-miR-125b-5p	up-regulated in vulnerable psEV	GOLGA5
hsa-miR-125b-5p	up-regulated in vulnerable psEV	GOPC
hsa-miR-125b-5p	up-regulated in vulnerable psEV	GPALPP1
hsa-miR-125b-5p	up-regulated in vulnerable psEV	GPC1
hsa-miR-125b-5p	up-regulated in vulnerable psEV	GPC4
hsa-miR-125b-5p	up-regulated in vulnerable psEV	GPC4
hsa-miR-125b-5p	up-regulated in vulnerable psEV	GPC6
hsa-miR-125b-5p	up-regulated in vulnerable psEV	GPR107
hsa-miR-125b-5p	up-regulated in vulnerable psEV	GPR153
hsa-miR-125b-5p	up-regulated in vulnerable psEV	GRB10
hsa-miR-125b-5p	up-regulated in vulnerable psEV	GRB10
hsa-miR-125b-5p	up-regulated in vulnerable psEV	GREB1L
hsa-miR-125b-5p	up-regulated in vulnerable psEV	GRHL1
hsa-miR-125b-5p	up-regulated in vulnerable psEV	GRIN2A
hsa-miR-125b-5p	up-regulated in vulnerable psEV	GRK5
hsa-miR-125b-5p	up-regulated in vulnerable psEV	GRSF1
hsa-miR-125b-5p	up-regulated in vulnerable psEV	GSTM5
hsa-miR-125b-5p	up-regulated in vulnerable psEV	GTPBP2
hsa-miR-125b-5p	up-regulated in vulnerable psEV	GXYLT1
hsa-miR-125b-5p	up-regulated in vulnerable psEV	H6PD
hsa-miR-125b-5p	up-regulated in vulnerable psEV	HAPLN1
hsa-miR-125b-5p	up-regulated in vulnerable psEV	HCN1
hsa-miR-125b-5p	up-regulated in vulnerable psEV	HCN3
hsa-miR-125b-5p	up-regulated in vulnerable psEV	HCN4
hsa-miR-125b-5p	up-regulated in vulnerable psEV	HDDC3
hsa-miR-125b-5p	up-regulated in vulnerable psEV	HIC2
hsa-miR-125b-5p	up-regulated in vulnerable psEV	HIC2
hsa-miR-125b-5p	up-regulated in vulnerable psEV	HIF1AN
hsa-miR-125b-5p	up-regulated in vulnerable psEV	HIF1AN
hsa-miR-125b-5p	up-regulated in vulnerable psEV	HIF1AN
hsa-miR-125b-5p	up-regulated in vulnerable psEV	HINFP
hsa-miR-125b-5p	up-regulated in vulnerable psEV	HIPK3
hsa-miR-125b-5p	up-regulated in vulnerable psEV	HK2
hsa-miR-125b-5p	up-regulated in vulnerable psEV	HMGB3
hsa-miR-125b-5p	up-regulated in vulnerable psEV	HMGCR
hsa-miR-125b-5p	up-regulated in vulnerable psEV	HMGN3
hsa-miR-125b-5p	up-regulated in vulnerable psEV	HNF4G
hsa-miR-125b-5p	up-regulated in vulnerable psEV	HNRNPR
hsa-miR-125b-5p	up-regulated in vulnerable psEV	HNRNPUL2
hsa-miR-125b-5p	up-regulated in vulnerable psEV	HOXB3
hsa-miR-125b-5p	up-regulated in vulnerable psEV	HOXD1
hsa-miR-125b-5p	up-regulated in vulnerable psEV	HOXD9
hsa-miR-125b-5p	up-regulated in vulnerable psEV	HRK
hsa-miR-125b-5p	up-regulated in vulnerable psEV	HTR6
hsa-miR-125b-5p	up-regulated in vulnerable psEV	IER2
hsa-miR-125b-5p	up-regulated in vulnerable psEV	IER3IP1
hsa-miR-125b-5p	up-regulated in vulnerable psEV	IFFO1
hsa-miR-125b-5p	up-regulated in vulnerable psEV	IFNG
hsa-miR-125b-5p	up-regulated in vulnerable psEV	IGSF11
hsa-miR-125b-5p	up-regulated in vulnerable psEV	IKBKG
hsa-miR-125b-5p	up-regulated in vulnerable psEV	IKZF3
hsa-miR-125b-5p	up-regulated in vulnerable psEV	IKZF4
hsa-miR-125b-5p	up-regulated in vulnerable psEV	IKZF4
hsa-miR-125b-5p	up-regulated in vulnerable psEV	IKZF4
hsa-miR-125b-5p	up-regulated in vulnerable psEV	IL16
hsa-miR-125b-5p	up-regulated in vulnerable psEV	IL1RAPL1
hsa-miR-125b-5p	up-regulated in vulnerable psEV	IL6R
hsa-miR-125b-5p	up-regulated in vulnerable psEV	IMPAD1
hsa-miR-125b-5p	up-regulated in vulnerable psEV	INO80D
hsa-miR-125b-5p	up-regulated in vulnerable psEV	INTS7
hsa-miR-125b-5p	up-regulated in vulnerable psEV	IP6K1
hsa-miR-125b-5p	up-regulated in vulnerable psEV	IPMK
hsa-miR-125b-5p	up-regulated in vulnerable psEV	IPPK
hsa-miR-125b-5p	up-regulated in vulnerable psEV	IRF4
hsa-miR-125b-5p	up-regulated in vulnerable psEV	IST1
hsa-miR-125b-5p	up-regulated in vulnerable psEV	ITGA1
hsa-miR-125b-5p	up-regulated in vulnerable psEV	ITGA7
hsa-miR-125b-5p	up-regulated in vulnerable psEV	ITGA8
hsa-miR-125b-5p	up-regulated in vulnerable psEV	ITGA9
hsa-miR-125b-5p	up-regulated in vulnerable psEV	JHDM1D
hsa-miR-125b-5p	up-regulated in vulnerable psEV	JMY
hsa-miR-125b-5p	up-regulated in vulnerable psEV	KCNA1
hsa-miR-125b-5p	up-regulated in vulnerable psEV	KCNB1
hsa-miR-125b-5p	up-regulated in vulnerable psEV	KCNB1
hsa-miR-125b-5p	up-regulated in vulnerable psEV	KCNC2
hsa-miR-125b-5p	up-regulated in vulnerable psEV	KCNC3
hsa-miR-125b-5p	up-regulated in vulnerable psEV	KCNH1
hsa-miR-125b-5p	up-regulated in vulnerable psEV	KCNH3
hsa-miR-125b-5p	up-regulated in vulnerable psEV	KCNH4
hsa-miR-125b-5p	up-regulated in vulnerable psEV	KCNH7
hsa-miR-125b-5p	up-regulated in vulnerable psEV	KCNIP3
hsa-miR-125b-5p	up-regulated in vulnerable psEV	KCNJ12
hsa-miR-125b-5p	up-regulated in vulnerable psEV	KCNJ6
hsa-miR-125b-5p	up-regulated in vulnerable psEV	KCNJ6
hsa-miR-125b-5p	up-regulated in vulnerable psEV	KCNJ6
hsa-miR-125b-5p	up-regulated in vulnerable psEV	KCNJ9
hsa-miR-125b-5p	up-regulated in vulnerable psEV	KCNK10
hsa-miR-125b-5p	up-regulated in vulnerable psEV	KCNK10
hsa-miR-125b-5p	up-regulated in vulnerable psEV	KCNS3
hsa-miR-125b-5p	up-regulated in vulnerable psEV	KCTD15
hsa-miR-125b-5p	up-regulated in vulnerable psEV	KCTD21
hsa-miR-125b-5p	up-regulated in vulnerable psEV	KDM4B
hsa-miR-125b-5p	up-regulated in vulnerable psEV	KHNYN
hsa-miR-125b-5p	up-regulated in vulnerable psEV	KIAA0247
hsa-miR-125b-5p	up-regulated in vulnerable psEV	KIAA0319L
hsa-miR-125b-5p	up-regulated in vulnerable psEV	KIAA0319L
hsa-miR-125b-5p	up-regulated in vulnerable psEV	KIAA0556
hsa-miR-125b-5p	up-regulated in vulnerable psEV	KIAA1244
hsa-miR-125b-5p	up-regulated in vulnerable psEV	KIAA1467
hsa-miR-125b-5p	up-regulated in vulnerable psEV	KIAA1522
hsa-miR-125b-5p	up-regulated in vulnerable psEV	KIAA1598
hsa-miR-125b-5p	up-regulated in vulnerable psEV	KIAA1644
hsa-miR-125b-5p	up-regulated in vulnerable psEV	KIAA1841
hsa-miR-125b-5p	up-regulated in vulnerable psEV	KIAA1919
hsa-miR-125b-5p	up-regulated in vulnerable psEV	KIF18B
hsa-miR-125b-5p	up-regulated in vulnerable psEV	KLC2
hsa-miR-125b-5p	up-regulated in vulnerable psEV	KLF13
hsa-miR-125b-5p	up-regulated in vulnerable psEV	KLF16
hsa-miR-125b-5p	up-regulated in vulnerable psEV	KLF16
hsa-miR-125b-5p	up-regulated in vulnerable psEV	KLF3
hsa-miR-125b-5p	up-regulated in vulnerable psEV	KLHL24
hsa-miR-125b-5p	up-regulated in vulnerable psEV	KLHL31
hsa-miR-125b-5p	up-regulated in vulnerable psEV	KLHL6
hsa-miR-125b-5p	up-regulated in vulnerable psEV	KNCN
hsa-miR-125b-5p	up-regulated in vulnerable psEV	KNOP1
hsa-miR-125b-5p	up-regulated in vulnerable psEV	KPNA6
hsa-miR-125b-5p	up-regulated in vulnerable psEV	LAS1L
hsa-miR-125b-5p	up-regulated in vulnerable psEV	LBH
hsa-miR-125b-5p	up-regulated in vulnerable psEV	LCLAT1
hsa-miR-125b-5p	up-regulated in vulnerable psEV	LCOR
hsa-miR-125b-5p	up-regulated in vulnerable psEV	LCOR
hsa-miR-125b-5p	up-regulated in vulnerable psEV	LEP
hsa-miR-125b-5p	up-regulated in vulnerable psEV	LFNG
hsa-miR-125b-5p	up-regulated in vulnerable psEV	LGI2
hsa-miR-125b-5p	up-regulated in vulnerable psEV	LHX9
hsa-miR-125b-5p	up-regulated in vulnerable psEV	LHX9
hsa-miR-125b-5p	up-regulated in vulnerable psEV	LIFR
hsa-miR-125b-5p	up-regulated in vulnerable psEV	LIMD2
hsa-miR-125b-5p	up-regulated in vulnerable psEV	LIMK1
hsa-miR-125b-5p	up-regulated in vulnerable psEV	LIN28A
hsa-miR-125b-5p	up-regulated in vulnerable psEV	LIN28B
hsa-miR-125b-5p	up-regulated in vulnerable psEV	LIPA
hsa-miR-125b-5p	up-regulated in vulnerable psEV	LNPEP
hsa-miR-125b-5p	up-regulated in vulnerable psEV	LOXL1
hsa-miR-125b-5p	up-regulated in vulnerable psEV	LPAR4
hsa-miR-125b-5p	up-regulated in vulnerable psEV	LPCAT4
hsa-miR-125b-5p	up-regulated in vulnerable psEV	LPP
hsa-miR-125b-5p	up-regulated in vulnerable psEV	LPP
hsa-miR-125b-5p	up-regulated in vulnerable psEV	LRFN2
hsa-miR-125b-5p	up-regulated in vulnerable psEV	LRP4
hsa-miR-125b-5p	up-regulated in vulnerable psEV	LRRC10B
hsa-miR-125b-5p	up-regulated in vulnerable psEV	LRRC8B
hsa-miR-125b-5p	up-regulated in vulnerable psEV	LURAP1L
hsa-miR-125b-5p	up-regulated in vulnerable psEV	LUZP1
hsa-miR-125b-5p	up-regulated in vulnerable psEV	LYPD6
hsa-miR-125b-5p	up-regulated in vulnerable psEV	M6PR
hsa-miR-125b-5p	up-regulated in vulnerable psEV	MAF
hsa-miR-125b-5p	up-regulated in vulnerable psEV	MAMDC2
hsa-miR-125b-5p	up-regulated in vulnerable psEV	MAN1B1
hsa-miR-125b-5p	up-regulated in vulnerable psEV	MAP2K7
hsa-miR-125b-5p	up-regulated in vulnerable psEV	MAP3K1
hsa-miR-125b-5p	up-regulated in vulnerable psEV	MAP3K10
hsa-miR-125b-5p	up-regulated in vulnerable psEV	MAP3K11
hsa-miR-125b-5p	up-regulated in vulnerable psEV	MAP3K3
hsa-miR-125b-5p	up-regulated in vulnerable psEV	MAP3K9
hsa-miR-125b-5p	up-regulated in vulnerable psEV	MAPK10
hsa-miR-125b-5p	up-regulated in vulnerable psEV	MAPK12
hsa-miR-125b-5p	up-regulated in vulnerable psEV	MAPK14
hsa-miR-125b-5p	up-regulated in vulnerable psEV	MAPK1IP1L
hsa-miR-125b-5p	up-regulated in vulnerable psEV	MAPK8IP2
hsa-miR-125b-5p	up-regulated in vulnerable psEV	MAPRE2
hsa-miR-125b-5p	up-regulated in vulnerable psEV	MARK2
hsa-miR-125b-5p	up-regulated in vulnerable psEV	MAVS
hsa-miR-125b-5p	up-regulated in vulnerable psEV	MBD1
hsa-miR-125b-5p	up-regulated in vulnerable psEV	MBNL3
hsa-miR-125b-5p	up-regulated in vulnerable psEV	MBOAT2
hsa-miR-125b-5p	up-regulated in vulnerable psEV	MBOAT2
hsa-miR-125b-5p	up-regulated in vulnerable psEV	MCL1
hsa-miR-125b-5p	up-regulated in vulnerable psEV	MEF2D
hsa-miR-125b-5p	up-regulated in vulnerable psEV	MEGF8
hsa-miR-125b-5p	up-regulated in vulnerable psEV	MEGF9
hsa-miR-125b-5p	up-regulated in vulnerable psEV	MEGF9
hsa-miR-125b-5p	up-regulated in vulnerable psEV	MEIS2
hsa-miR-125b-5p	up-regulated in vulnerable psEV	METTL24
hsa-miR-125b-5p	up-regulated in vulnerable psEV	MFHAS1
hsa-miR-125b-5p	up-regulated in vulnerable psEV	MFN1
hsa-miR-125b-5p	up-regulated in vulnerable psEV	MFSD9
hsa-miR-125b-5p	up-regulated in vulnerable psEV	MGAT4A
hsa-miR-125b-5p	up-regulated in vulnerable psEV	MIB1
hsa-miR-125b-5p	up-regulated in vulnerable psEV	MKNK2
hsa-miR-125b-5p	up-regulated in vulnerable psEV	MLF2
hsa-miR-125b-5p	up-regulated in vulnerable psEV	MLX
hsa-miR-125b-5p	up-regulated in vulnerable psEV	MMP11
hsa-miR-125b-5p	up-regulated in vulnerable psEV	MOCS1
hsa-miR-125b-5p	up-regulated in vulnerable psEV	MORC2
hsa-miR-125b-5p	up-regulated in vulnerable psEV	MRPL17
hsa-miR-125b-5p	up-regulated in vulnerable psEV	MSI1
hsa-miR-125b-5p	up-regulated in vulnerable psEV	MSL1
hsa-miR-125b-5p	up-regulated in vulnerable psEV	MSRB3
hsa-miR-125b-5p	up-regulated in vulnerable psEV	MTF1
hsa-miR-125b-5p	up-regulated in vulnerable psEV	MTMR3
hsa-miR-125b-5p	up-regulated in vulnerable psEV	MTUS1
hsa-miR-125b-5p	up-regulated in vulnerable psEV	MTUS2
hsa-miR-125b-5p	up-regulated in vulnerable psEV	MXD4
hsa-miR-125b-5p	up-regulated in vulnerable psEV	MYO18A
hsa-miR-125b-5p	up-regulated in vulnerable psEV	MYO1E
hsa-miR-125b-5p	up-regulated in vulnerable psEV	MYO9A
hsa-miR-125b-5p	up-regulated in vulnerable psEV	MYT1
hsa-miR-125b-5p	up-regulated in vulnerable psEV	NAA25
hsa-miR-125b-5p	up-regulated in vulnerable psEV	NAA40
hsa-miR-125b-5p	up-regulated in vulnerable psEV	NAIF1
hsa-miR-125b-5p	up-regulated in vulnerable psEV	NBEAL2
hsa-miR-125b-5p	up-regulated in vulnerable psEV	NCAN
hsa-miR-125b-5p	up-regulated in vulnerable psEV	NCKAP5L
hsa-miR-125b-5p	up-regulated in vulnerable psEV	NCLN
hsa-miR-125b-5p	up-regulated in vulnerable psEV	NCOR2
hsa-miR-125b-5p	up-regulated in vulnerable psEV	NDRG3
hsa-miR-125b-5p	up-regulated in vulnerable psEV	NECAB3
hsa-miR-125b-5p	up-regulated in vulnerable psEV	NECAB3
hsa-miR-125b-5p	up-regulated in vulnerable psEV	NEDD9
hsa-miR-125b-5p	up-regulated in vulnerable psEV	NEK10
hsa-miR-125b-5p	up-regulated in vulnerable psEV	NEK10
hsa-miR-125b-5p	up-regulated in vulnerable psEV	NEO1
hsa-miR-125b-5p	up-regulated in vulnerable psEV	NEU1
hsa-miR-125b-5p	up-regulated in vulnerable psEV	NFIB
hsa-miR-125b-5p	up-regulated in vulnerable psEV	NFIC
hsa-miR-125b-5p	up-regulated in vulnerable psEV	NHSL2
hsa-miR-125b-5p	up-regulated in vulnerable psEV	NIN
hsa-miR-125b-5p	up-regulated in vulnerable psEV	NIPA1
hsa-miR-125b-5p	up-regulated in vulnerable psEV	NIPAL4
hsa-miR-125b-5p	up-regulated in vulnerable psEV	NKIRAS2
hsa-miR-125b-5p	up-regulated in vulnerable psEV	NLRC5
hsa-miR-125b-5p	up-regulated in vulnerable psEV	NPL
hsa-miR-125b-5p	up-regulated in vulnerable psEV	NR5A2
hsa-miR-125b-5p	up-regulated in vulnerable psEV	NR6A1
hsa-miR-125b-5p	up-regulated in vulnerable psEV	NRG3
hsa-miR-125b-5p	up-regulated in vulnerable psEV	NRM
hsa-miR-125b-5p	up-regulated in vulnerable psEV	NRXN1
hsa-miR-125b-5p	up-regulated in vulnerable psEV	NT5DC1
hsa-miR-125b-5p	up-regulated in vulnerable psEV	NUDC
hsa-miR-125b-5p	up-regulated in vulnerable psEV	NUMBL
hsa-miR-125b-5p	up-regulated in vulnerable psEV	NUP210
hsa-miR-125b-5p	up-regulated in vulnerable psEV	NUP50
hsa-miR-125b-5p	up-regulated in vulnerable psEV	NXF1
hsa-miR-125b-5p	up-regulated in vulnerable psEV	OAZ2
hsa-miR-125b-5p	up-regulated in vulnerable psEV	OAZ2
hsa-miR-125b-5p	up-regulated in vulnerable psEV	OGFR
hsa-miR-125b-5p	up-regulated in vulnerable psEV	OLFML2A
hsa-miR-125b-5p	up-regulated in vulnerable psEV	OLFML2A
hsa-miR-125b-5p	up-regulated in vulnerable psEV	ONECUT2
hsa-miR-125b-5p	up-regulated in vulnerable psEV	OPALIN
hsa-miR-125b-5p	up-regulated in vulnerable psEV	ORC2
hsa-miR-125b-5p	up-regulated in vulnerable psEV	OSBPL9
hsa-miR-125b-5p	up-regulated in vulnerable psEV	OTUB2
hsa-miR-125b-5p	up-regulated in vulnerable psEV	OVOL1
hsa-miR-125b-5p	up-regulated in vulnerable psEV	PACS2
hsa-miR-125b-5p	up-regulated in vulnerable psEV	PAFAH1B1
hsa-miR-125b-5p	up-regulated in vulnerable psEV	PAK3
hsa-miR-125b-5p	up-regulated in vulnerable psEV	PAN2
hsa-miR-125b-5p	up-regulated in vulnerable psEV	PARM1
hsa-miR-125b-5p	up-regulated in vulnerable psEV	PARP11
hsa-miR-125b-5p	up-regulated in vulnerable psEV	PAX9
hsa-miR-125b-5p	up-regulated in vulnerable psEV	PCDH1
hsa-miR-125b-5p	up-regulated in vulnerable psEV	PCDH1
hsa-miR-125b-5p	up-regulated in vulnerable psEV	PCDH1
hsa-miR-125b-5p	up-regulated in vulnerable psEV	PCDH1
hsa-miR-125b-5p	up-regulated in vulnerable psEV	PCDH1
hsa-miR-125b-5p	up-regulated in vulnerable psEV	PCGF6
hsa-miR-125b-5p	up-regulated in vulnerable psEV	PCNX
hsa-miR-125b-5p	up-regulated in vulnerable psEV	PCSK7
hsa-miR-125b-5p	up-regulated in vulnerable psEV	PCTP
hsa-miR-125b-5p	up-regulated in vulnerable psEV	PDE7A
hsa-miR-125b-5p	up-regulated in vulnerable psEV	PDK3
hsa-miR-125b-5p	up-regulated in vulnerable psEV	PEAK1
hsa-miR-125b-5p	up-regulated in vulnerable psEV	PELI2
hsa-miR-125b-5p	up-regulated in vulnerable psEV	PET100
hsa-miR-125b-5p	up-regulated in vulnerable psEV	PGAP3
hsa-miR-125b-5p	up-regulated in vulnerable psEV	PGP
hsa-miR-125b-5p	up-regulated in vulnerable psEV	PHACTR3
hsa-miR-125b-5p	up-regulated in vulnerable psEV	PHC2
hsa-miR-125b-5p	up-regulated in vulnerable psEV	PHF15
hsa-miR-125b-5p	up-regulated in vulnerable psEV	PHF15
hsa-miR-125b-5p	up-regulated in vulnerable psEV	PHF20
hsa-miR-125b-5p	up-regulated in vulnerable psEV	PHOX2B
hsa-miR-125b-5p	up-regulated in vulnerable psEV	PHYHIP
hsa-miR-125b-5p	up-regulated in vulnerable psEV	PI4K2B
hsa-miR-125b-5p	up-regulated in vulnerable psEV	PIK3C2B
hsa-miR-125b-5p	up-regulated in vulnerable psEV	PIP4K2B
hsa-miR-125b-5p	up-regulated in vulnerable psEV	PKP4
hsa-miR-125b-5p	up-regulated in vulnerable psEV	PLAGL2
hsa-miR-125b-5p	up-regulated in vulnerable psEV	PLCG1
hsa-miR-125b-5p	up-regulated in vulnerable psEV	PLEKHA8
hsa-miR-125b-5p	up-regulated in vulnerable psEV	PLEKHA8
hsa-miR-125b-5p	up-regulated in vulnerable psEV	PLEKHM3
hsa-miR-125b-5p	up-regulated in vulnerable psEV	PLXNA1
hsa-miR-125b-5p	up-regulated in vulnerable psEV	PLXNA1
hsa-miR-125b-5p	up-regulated in vulnerable psEV	PMM2
hsa-miR-125b-5p	up-regulated in vulnerable psEV	PODXL
hsa-miR-125b-5p	up-regulated in vulnerable psEV	PODXL
hsa-miR-125b-5p	up-regulated in vulnerable psEV	POLR3H
hsa-miR-125b-5p	up-regulated in vulnerable psEV	PPAT
hsa-miR-125b-5p	up-regulated in vulnerable psEV	PPM1A
hsa-miR-125b-5p	up-regulated in vulnerable psEV	PPM1H
hsa-miR-125b-5p	up-regulated in vulnerable psEV	PPME1
hsa-miR-125b-5p	up-regulated in vulnerable psEV	PPP1CA
hsa-miR-125b-5p	up-regulated in vulnerable psEV	PPP1R12B
hsa-miR-125b-5p	up-regulated in vulnerable psEV	PPP1R37
hsa-miR-125b-5p	up-regulated in vulnerable psEV	PPP1R9B
hsa-miR-125b-5p	up-regulated in vulnerable psEV	PPP2CA
hsa-miR-125b-5p	up-regulated in vulnerable psEV	PPP2R1B
hsa-miR-125b-5p	up-regulated in vulnerable psEV	PPP2R5C
hsa-miR-125b-5p	up-regulated in vulnerable psEV	PPT1
hsa-miR-125b-5p	up-regulated in vulnerable psEV	PQLC1
hsa-miR-125b-5p	up-regulated in vulnerable psEV	PRDM1
hsa-miR-125b-5p	up-regulated in vulnerable psEV	PRKAA2
hsa-miR-125b-5p	up-regulated in vulnerable psEV	PROX1
hsa-miR-125b-5p	up-regulated in vulnerable psEV	PRRC1
hsa-miR-125b-5p	up-regulated in vulnerable psEV	PRSS35
hsa-miR-125b-5p	up-regulated in vulnerable psEV	PSMB5
hsa-miR-125b-5p	up-regulated in vulnerable psEV	PSMB8
hsa-miR-125b-5p	up-regulated in vulnerable psEV	PSMB9
hsa-miR-125b-5p	up-regulated in vulnerable psEV	PSME3
hsa-miR-125b-5p	up-regulated in vulnerable psEV	PSTPIP2
hsa-miR-125b-5p	up-regulated in vulnerable psEV	PTAR1
hsa-miR-125b-5p	up-regulated in vulnerable psEV	PTAR1
hsa-miR-125b-5p	up-regulated in vulnerable psEV	PTH1R
hsa-miR-125b-5p	up-regulated in vulnerable psEV	PTPN1
hsa-miR-125b-5p	up-regulated in vulnerable psEV	PTPN18
hsa-miR-125b-5p	up-regulated in vulnerable psEV	PTPRF
hsa-miR-125b-5p	up-regulated in vulnerable psEV	PTPRU
hsa-miR-125b-5p	up-regulated in vulnerable psEV	PTRH2
hsa-miR-125b-5p	up-regulated in vulnerable psEV	QKI
hsa-miR-125b-5p	up-regulated in vulnerable psEV	QKI
hsa-miR-125b-5p	up-regulated in vulnerable psEV	QSOX2
hsa-miR-125b-5p	up-regulated in vulnerable psEV	RAB22A
hsa-miR-125b-5p	up-regulated in vulnerable psEV	RAB3C
hsa-miR-125b-5p	up-regulated in vulnerable psEV	RAB3D
hsa-miR-125b-5p	up-regulated in vulnerable psEV	RAB3D
hsa-miR-125b-5p	up-regulated in vulnerable psEV	RAB3IP
hsa-miR-125b-5p	up-regulated in vulnerable psEV	RAB6B
hsa-miR-125b-5p	up-regulated in vulnerable psEV	RAB8B
hsa-miR-125b-5p	up-regulated in vulnerable psEV	RABEP2
hsa-miR-125b-5p	up-regulated in vulnerable psEV	RAD51L3-RFFL
hsa-miR-125b-5p	up-regulated in vulnerable psEV	RAD54L2
hsa-miR-125b-5p	up-regulated in vulnerable psEV	RAF1
hsa-miR-125b-5p	up-regulated in vulnerable psEV	RALGPS2
hsa-miR-125b-5p	up-regulated in vulnerable psEV	RAP1A
hsa-miR-125b-5p	up-regulated in vulnerable psEV	RAPGEF4
hsa-miR-125b-5p	up-regulated in vulnerable psEV	RAPGEF5
hsa-miR-125b-5p	up-regulated in vulnerable psEV	RAPGEFL1
hsa-miR-125b-5p	up-regulated in vulnerable psEV	RASA2
hsa-miR-125b-5p	up-regulated in vulnerable psEV	RASAL2
hsa-miR-125b-5p	up-regulated in vulnerable psEV	RASGEF1A
hsa-miR-125b-5p	up-regulated in vulnerable psEV	RASGRF1
hsa-miR-125b-5p	up-regulated in vulnerable psEV	RASGRF2
hsa-miR-125b-5p	up-regulated in vulnerable psEV	RASL10B
hsa-miR-125b-5p	up-regulated in vulnerable psEV	RASSF3
hsa-miR-125b-5p	up-regulated in vulnerable psEV	RBAK
hsa-miR-125b-5p	up-regulated in vulnerable psEV	RBFOX2
hsa-miR-125b-5p	up-regulated in vulnerable psEV	RBM20
hsa-miR-125b-5p	up-regulated in vulnerable psEV	RBM24
hsa-miR-125b-5p	up-regulated in vulnerable psEV	RBM38
hsa-miR-125b-5p	up-regulated in vulnerable psEV	RBM7
hsa-miR-125b-5p	up-regulated in vulnerable psEV	RCN3
hsa-miR-125b-5p	up-regulated in vulnerable psEV	REEP3
hsa-miR-125b-5p	up-regulated in vulnerable psEV	REST
hsa-miR-125b-5p	up-regulated in vulnerable psEV	RFFL
hsa-miR-125b-5p	up-regulated in vulnerable psEV	RFX3
hsa-miR-125b-5p	up-regulated in vulnerable psEV	RFX3
hsa-miR-125b-5p	up-regulated in vulnerable psEV	RFX5
hsa-miR-125b-5p	up-regulated in vulnerable psEV	RFX5
hsa-miR-125b-5p	up-regulated in vulnerable psEV	RFXANK
hsa-miR-125b-5p	up-regulated in vulnerable psEV	RGS7BP
hsa-miR-125b-5p	up-regulated in vulnerable psEV	RHOBTB2
hsa-miR-125b-5p	up-regulated in vulnerable psEV	RHOQ
hsa-miR-125b-5p	up-regulated in vulnerable psEV	RHOT2
hsa-miR-125b-5p	up-regulated in vulnerable psEV	RIMKLA
hsa-miR-125b-5p	up-regulated in vulnerable psEV	RIN3
hsa-miR-125b-5p	up-regulated in vulnerable psEV	RIT1
hsa-miR-125b-5p	up-regulated in vulnerable psEV	RNASEH2C
hsa-miR-125b-5p	up-regulated in vulnerable psEV	RND2
hsa-miR-125b-5p	up-regulated in vulnerable psEV	RNF121
hsa-miR-125b-5p	up-regulated in vulnerable psEV	RNF144A
hsa-miR-125b-5p	up-regulated in vulnerable psEV	RNF144B
hsa-miR-125b-5p	up-regulated in vulnerable psEV	RNF168
hsa-miR-125b-5p	up-regulated in vulnerable psEV	RNF217
hsa-miR-125b-5p	up-regulated in vulnerable psEV	RNF44
hsa-miR-125b-5p	up-regulated in vulnerable psEV	RORA
hsa-miR-125b-5p	up-regulated in vulnerable psEV	RORA
hsa-miR-125b-5p	up-regulated in vulnerable psEV	RORB
hsa-miR-125b-5p	up-regulated in vulnerable psEV	RP11-17M16.1
hsa-miR-125b-5p	up-regulated in vulnerable psEV	RP11-766F14.2
hsa-miR-125b-5p	up-regulated in vulnerable psEV	RPS6KA1
hsa-miR-125b-5p	up-regulated in vulnerable psEV	RREB1
hsa-miR-125b-5p	up-regulated in vulnerable psEV	RS1
hsa-miR-125b-5p	up-regulated in vulnerable psEV	RUFY3
hsa-miR-125b-5p	up-regulated in vulnerable psEV	RUSC2
hsa-miR-125b-5p	up-regulated in vulnerable psEV	RYBP
hsa-miR-125b-5p	up-regulated in vulnerable psEV	RYK
hsa-miR-125b-5p	up-regulated in vulnerable psEV	RYR2
hsa-miR-125b-5p	up-regulated in vulnerable psEV	SAMD10
hsa-miR-125b-5p	up-regulated in vulnerable psEV	SAMD14
hsa-miR-125b-5p	up-regulated in vulnerable psEV	SARM1
hsa-miR-125b-5p	up-regulated in vulnerable psEV	SARM1
hsa-miR-125b-5p	up-regulated in vulnerable psEV	SATB2
hsa-miR-125b-5p	up-regulated in vulnerable psEV	SBNO1
hsa-miR-125b-5p	up-regulated in vulnerable psEV	SBNO1
hsa-miR-125b-5p	up-regulated in vulnerable psEV	SCARB1
hsa-miR-125b-5p	up-regulated in vulnerable psEV	SCARB2
hsa-miR-125b-5p	up-regulated in vulnerable psEV	SCARF1
hsa-miR-125b-5p	up-regulated in vulnerable psEV	SCARF2
hsa-miR-125b-5p	up-regulated in vulnerable psEV	SCD
hsa-miR-125b-5p	up-regulated in vulnerable psEV	SCLY
hsa-miR-125b-5p	up-regulated in vulnerable psEV	SCN2B
hsa-miR-125b-5p	up-regulated in vulnerable psEV	SCN4B
hsa-miR-125b-5p	up-regulated in vulnerable psEV	SCN5A
hsa-miR-125b-5p	up-regulated in vulnerable psEV	SCRT1
hsa-miR-125b-5p	up-regulated in vulnerable psEV	SCRT2
hsa-miR-125b-5p	up-regulated in vulnerable psEV	SCUBE3
hsa-miR-125b-5p	up-regulated in vulnerable psEV	SEL1L
hsa-miR-125b-5p	up-regulated in vulnerable psEV	SEMA4B
hsa-miR-125b-5p	up-regulated in vulnerable psEV	SEMA4C
hsa-miR-125b-5p	up-regulated in vulnerable psEV	SEMA4D
hsa-miR-125b-5p	up-regulated in vulnerable psEV	SEMA4F
hsa-miR-125b-5p	up-regulated in vulnerable psEV	SEMA4F
hsa-miR-125b-5p	up-regulated in vulnerable psEV	SEPN1
hsa-miR-125b-5p	up-regulated in vulnerable psEV	SEPT11
hsa-miR-125b-5p	up-regulated in vulnerable psEV	SERTAD3
hsa-miR-125b-5p	up-regulated in vulnerable psEV	SESTD1
hsa-miR-125b-5p	up-regulated in vulnerable psEV	SFT2D2
hsa-miR-125b-5p	up-regulated in vulnerable psEV	SGIP1
hsa-miR-125b-5p	up-regulated in vulnerable psEV	SGOL1
hsa-miR-125b-5p	up-regulated in vulnerable psEV	SGPL1
hsa-miR-125b-5p	up-regulated in vulnerable psEV	SGPL1
hsa-miR-125b-5p	up-regulated in vulnerable psEV	SGSM2
hsa-miR-125b-5p	up-regulated in vulnerable psEV	SH2B3
hsa-miR-125b-5p	up-regulated in vulnerable psEV	SH3BP4
hsa-miR-125b-5p	up-regulated in vulnerable psEV	SH3BP5L
hsa-miR-125b-5p	up-regulated in vulnerable psEV	SH3TC2
hsa-miR-125b-5p	up-regulated in vulnerable psEV	SHISA6
hsa-miR-125b-5p	up-regulated in vulnerable psEV	SIM1
hsa-miR-125b-5p	up-regulated in vulnerable psEV	SIRT7
hsa-miR-125b-5p	up-regulated in vulnerable psEV	SIT1
hsa-miR-125b-5p	up-regulated in vulnerable psEV	SLC16A6
hsa-miR-125b-5p	up-regulated in vulnerable psEV	SLC17A7
hsa-miR-125b-5p	up-regulated in vulnerable psEV	SLC17A7
hsa-miR-125b-5p	up-regulated in vulnerable psEV	SLC23A2
hsa-miR-125b-5p	up-regulated in vulnerable psEV	SLC24A2
hsa-miR-125b-5p	up-regulated in vulnerable psEV	SLC25A15
hsa-miR-125b-5p	up-regulated in vulnerable psEV	SLC25A35
hsa-miR-125b-5p	up-regulated in vulnerable psEV	SLC25A35
hsa-miR-125b-5p	up-regulated in vulnerable psEV	SLC25A53
hsa-miR-125b-5p	up-regulated in vulnerable psEV	SLC26A6
hsa-miR-125b-5p	up-regulated in vulnerable psEV	SLC27A4
hsa-miR-125b-5p	up-regulated in vulnerable psEV	SLC31A1
hsa-miR-125b-5p	up-regulated in vulnerable psEV	SLC35A4
hsa-miR-125b-5p	up-regulated in vulnerable psEV	SLC35C1
hsa-miR-125b-5p	up-regulated in vulnerable psEV	SLC35C1
hsa-miR-125b-5p	up-regulated in vulnerable psEV	SLC35G1
hsa-miR-125b-5p	up-regulated in vulnerable psEV	SLC38A9
hsa-miR-125b-5p	up-regulated in vulnerable psEV	SLC39A13
hsa-miR-125b-5p	up-regulated in vulnerable psEV	SLC39A9
hsa-miR-125b-5p	up-regulated in vulnerable psEV	SLC46A3
hsa-miR-125b-5p	up-regulated in vulnerable psEV	SLC4A10
hsa-miR-125b-5p	up-regulated in vulnerable psEV	SLC4A4
hsa-miR-125b-5p	up-regulated in vulnerable psEV	SLC4A8
hsa-miR-125b-5p	up-regulated in vulnerable psEV	SLC6A17
hsa-miR-125b-5p	up-regulated in vulnerable psEV	SLC7A1
hsa-miR-125b-5p	up-regulated in vulnerable psEV	SLC7A6
hsa-miR-125b-5p	up-regulated in vulnerable psEV	SLC8A2
hsa-miR-125b-5p	up-regulated in vulnerable psEV	SLCO2A1
hsa-miR-125b-5p	up-regulated in vulnerable psEV	SLCO2B1
hsa-miR-125b-5p	up-regulated in vulnerable psEV	SLITRK6
hsa-miR-125b-5p	up-regulated in vulnerable psEV	SMAD2
hsa-miR-125b-5p	up-regulated in vulnerable psEV	SMCR8
hsa-miR-125b-5p	up-regulated in vulnerable psEV	SMEK1
hsa-miR-125b-5p	up-regulated in vulnerable psEV	SMEK1
hsa-miR-125b-5p	up-regulated in vulnerable psEV	SMG1
hsa-miR-125b-5p	up-regulated in vulnerable psEV	SMG5
hsa-miR-125b-5p	up-regulated in vulnerable psEV	SMURF1
hsa-miR-125b-5p	up-regulated in vulnerable psEV	SNAP29
hsa-miR-125b-5p	up-regulated in vulnerable psEV	SNTB2
hsa-miR-125b-5p	up-regulated in vulnerable psEV	SNX18
hsa-miR-125b-5p	up-regulated in vulnerable psEV	SNX27
hsa-miR-125b-5p	up-regulated in vulnerable psEV	SOCS4
hsa-miR-125b-5p	up-regulated in vulnerable psEV	SORCS2
hsa-miR-125b-5p	up-regulated in vulnerable psEV	SORT1
hsa-miR-125b-5p	up-regulated in vulnerable psEV	SOX11
hsa-miR-125b-5p	up-regulated in vulnerable psEV	SOX12
hsa-miR-125b-5p	up-regulated in vulnerable psEV	SP1
hsa-miR-125b-5p	up-regulated in vulnerable psEV	SP9
hsa-miR-125b-5p	up-regulated in vulnerable psEV	SPATS2
hsa-miR-125b-5p	up-regulated in vulnerable psEV	SPSB4
hsa-miR-125b-5p	up-regulated in vulnerable psEV	SPTBN2
hsa-miR-125b-5p	up-regulated in vulnerable psEV	SPTBN2
hsa-miR-125b-5p	up-regulated in vulnerable psEV	SREBF2
hsa-miR-125b-5p	up-regulated in vulnerable psEV	SRF
hsa-miR-125b-5p	up-regulated in vulnerable psEV	SRGAP2
hsa-miR-125b-5p	up-regulated in vulnerable psEV	SRRM3
hsa-miR-125b-5p	up-regulated in vulnerable psEV	SSTR3
hsa-miR-125b-5p	up-regulated in vulnerable psEV	SSTR3
hsa-miR-125b-5p	up-regulated in vulnerable psEV	ST18
hsa-miR-125b-5p	up-regulated in vulnerable psEV	ST6GAL1
hsa-miR-125b-5p	up-regulated in vulnerable psEV	ST6GAL1
hsa-miR-125b-5p	up-regulated in vulnerable psEV	ST6GALNAC6
hsa-miR-125b-5p	up-regulated in vulnerable psEV	ST8SIA4
hsa-miR-125b-5p	up-regulated in vulnerable psEV	STARD13
hsa-miR-125b-5p	up-regulated in vulnerable psEV	STARD13
hsa-miR-125b-5p	up-regulated in vulnerable psEV	STAT3
hsa-miR-125b-5p	up-regulated in vulnerable psEV	STC1
hsa-miR-125b-5p	up-regulated in vulnerable psEV	STMN3
hsa-miR-125b-5p	up-regulated in vulnerable psEV	STOX2
hsa-miR-125b-5p	up-regulated in vulnerable psEV	STX6
hsa-miR-125b-5p	up-regulated in vulnerable psEV	STX7
hsa-miR-125b-5p	up-regulated in vulnerable psEV	STXBP5L
hsa-miR-125b-5p	up-regulated in vulnerable psEV	SULT4A1
hsa-miR-125b-5p	up-regulated in vulnerable psEV	SUN1
hsa-miR-125b-5p	up-regulated in vulnerable psEV	SUV39H1
hsa-miR-125b-5p	up-regulated in vulnerable psEV	SUV39H2
hsa-miR-125b-5p	up-regulated in vulnerable psEV	SUV420H2
hsa-miR-125b-5p	up-regulated in vulnerable psEV	SVIP
hsa-miR-125b-5p	up-regulated in vulnerable psEV	SWSAP1
hsa-miR-125b-5p	up-regulated in vulnerable psEV	SYT2
hsa-miR-125b-5p	up-regulated in vulnerable psEV	SYT7
hsa-miR-125b-5p	up-regulated in vulnerable psEV	SYT7
hsa-miR-125b-5p	up-regulated in vulnerable psEV	SYVN1
hsa-miR-125b-5p	up-regulated in vulnerable psEV	SZRD1
hsa-miR-125b-5p	up-regulated in vulnerable psEV	SZRD1
hsa-miR-125b-5p	up-regulated in vulnerable psEV	TACC2
hsa-miR-125b-5p	up-regulated in vulnerable psEV	TADA2B
hsa-miR-125b-5p	up-regulated in vulnerable psEV	TAF5L
hsa-miR-125b-5p	up-regulated in vulnerable psEV	TAF9B
hsa-miR-125b-5p	up-regulated in vulnerable psEV	TANC2
hsa-miR-125b-5p	up-regulated in vulnerable psEV	TAOK1
hsa-miR-125b-5p	up-regulated in vulnerable psEV	TAT
hsa-miR-125b-5p	up-regulated in vulnerable psEV	TAZ
hsa-miR-125b-5p	up-regulated in vulnerable psEV	TBC1D1
hsa-miR-125b-5p	up-regulated in vulnerable psEV	TBC1D16
hsa-miR-125b-5p	up-regulated in vulnerable psEV	TBC1D22B
hsa-miR-125b-5p	up-regulated in vulnerable psEV	TBC1D8B
hsa-miR-125b-5p	up-regulated in vulnerable psEV	TBX4
hsa-miR-125b-5p	up-regulated in vulnerable psEV	TDG
hsa-miR-125b-5p	up-regulated in vulnerable psEV	TEF
hsa-miR-125b-5p	up-regulated in vulnerable psEV	TET2
hsa-miR-125b-5p	up-regulated in vulnerable psEV	TET2
hsa-miR-125b-5p	up-regulated in vulnerable psEV	TET2
hsa-miR-125b-5p	up-regulated in vulnerable psEV	TET3
hsa-miR-125b-5p	up-regulated in vulnerable psEV	TGFBR1
hsa-miR-125b-5p	up-regulated in vulnerable psEV	TGOLN2
hsa-miR-125b-5p	up-regulated in vulnerable psEV	THEMIS2
hsa-miR-125b-5p	up-regulated in vulnerable psEV	THRA
hsa-miR-125b-5p	up-regulated in vulnerable psEV	THY1
hsa-miR-125b-5p	up-regulated in vulnerable psEV	TIFAB
hsa-miR-125b-5p	up-regulated in vulnerable psEV	TIMM17B
hsa-miR-125b-5p	up-regulated in vulnerable psEV	TLE3
hsa-miR-125b-5p	up-regulated in vulnerable psEV	TLK2
hsa-miR-125b-5p	up-regulated in vulnerable psEV	TMBIM6
hsa-miR-125b-5p	up-regulated in vulnerable psEV	TMCC2
hsa-miR-125b-5p	up-regulated in vulnerable psEV	TMED1
hsa-miR-125b-5p	up-regulated in vulnerable psEV	TMED9
hsa-miR-125b-5p	up-regulated in vulnerable psEV	TMEM110
hsa-miR-125b-5p	up-regulated in vulnerable psEV	TMEM120B
hsa-miR-125b-5p	up-regulated in vulnerable psEV	TMEM120B
hsa-miR-125b-5p	up-regulated in vulnerable psEV	TMEM123
hsa-miR-125b-5p	up-regulated in vulnerable psEV	TMEM132E
hsa-miR-125b-5p	up-regulated in vulnerable psEV	TMEM135
hsa-miR-125b-5p	up-regulated in vulnerable psEV	TMEM135
hsa-miR-125b-5p	up-regulated in vulnerable psEV	TMEM136
hsa-miR-125b-5p	up-regulated in vulnerable psEV	TMEM136
hsa-miR-125b-5p	up-regulated in vulnerable psEV	TMEM161B
hsa-miR-125b-5p	up-regulated in vulnerable psEV	TMEM168
hsa-miR-125b-5p	up-regulated in vulnerable psEV	TMEM168
hsa-miR-125b-5p	up-regulated in vulnerable psEV	TMEM170A
hsa-miR-125b-5p	up-regulated in vulnerable psEV	TMEM170B
hsa-miR-125b-5p	up-regulated in vulnerable psEV	TMEM180
hsa-miR-125b-5p	up-regulated in vulnerable psEV	TMEM19
hsa-miR-125b-5p	up-regulated in vulnerable psEV	TMEM194A
hsa-miR-125b-5p	up-regulated in vulnerable psEV	TMEM198
hsa-miR-125b-5p	up-regulated in vulnerable psEV	TMEM229B
hsa-miR-125b-5p	up-regulated in vulnerable psEV	TMEM86A
hsa-miR-125b-5p	up-regulated in vulnerable psEV	TMEM87B
hsa-miR-125b-5p	up-regulated in vulnerable psEV	TMTC2
hsa-miR-125b-5p	up-regulated in vulnerable psEV	TNFAIP3
hsa-miR-125b-5p	up-regulated in vulnerable psEV	TNFAIP8
hsa-miR-125b-5p	up-regulated in vulnerable psEV	TNFRSF1B
hsa-miR-125b-5p	up-regulated in vulnerable psEV	TNFSF4
hsa-miR-125b-5p	up-regulated in vulnerable psEV	TNFSF4
hsa-miR-125b-5p	up-regulated in vulnerable psEV	TOMM40
hsa-miR-125b-5p	up-regulated in vulnerable psEV	TOR2A
hsa-miR-125b-5p	up-regulated in vulnerable psEV	TP53INP1
hsa-miR-125b-5p	up-regulated in vulnerable psEV	TRAF6
hsa-miR-125b-5p	up-regulated in vulnerable psEV	TRAPPC6B
hsa-miR-125b-5p	up-regulated in vulnerable psEV	TRIAP1
hsa-miR-125b-5p	up-regulated in vulnerable psEV	TRIB2
hsa-miR-125b-5p	up-regulated in vulnerable psEV	TRIM5
hsa-miR-125b-5p	up-regulated in vulnerable psEV	TRIM71
hsa-miR-125b-5p	up-regulated in vulnerable psEV	TRIM71
hsa-miR-125b-5p	up-regulated in vulnerable psEV	TRPS1
hsa-miR-125b-5p	up-regulated in vulnerable psEV	TSEN54
hsa-miR-125b-5p	up-regulated in vulnerable psEV	TSHZ2
hsa-miR-125b-5p	up-regulated in vulnerable psEV	TSKU
hsa-miR-125b-5p	up-regulated in vulnerable psEV	TSNARE1
hsa-miR-125b-5p	up-regulated in vulnerable psEV	TSNARE1
hsa-miR-125b-5p	up-regulated in vulnerable psEV	TSPAN12
hsa-miR-125b-5p	up-regulated in vulnerable psEV	TSPAN14
hsa-miR-125b-5p	up-regulated in vulnerable psEV	TSTA3
hsa-miR-125b-5p	up-regulated in vulnerable psEV	TTC7A
hsa-miR-125b-5p	up-regulated in vulnerable psEV	TTPA
hsa-miR-125b-5p	up-regulated in vulnerable psEV	TXNDC16
hsa-miR-125b-5p	up-regulated in vulnerable psEV	TXNRD1
hsa-miR-125b-5p	up-regulated in vulnerable psEV	TYSND1
hsa-miR-125b-5p	up-regulated in vulnerable psEV	UBASH3B
hsa-miR-125b-5p	up-regulated in vulnerable psEV	UBE2G1
hsa-miR-125b-5p	up-regulated in vulnerable psEV	UBE2J1
hsa-miR-125b-5p	up-regulated in vulnerable psEV	UBE2L3
hsa-miR-125b-5p	up-regulated in vulnerable psEV	UBE2R2
hsa-miR-125b-5p	up-regulated in vulnerable psEV	UBE2R2
hsa-miR-125b-5p	up-regulated in vulnerable psEV	UBE2R2
hsa-miR-125b-5p	up-regulated in vulnerable psEV	UBE2W
hsa-miR-125b-5p	up-regulated in vulnerable psEV	UBN1
hsa-miR-125b-5p	up-regulated in vulnerable psEV	UBR7
hsa-miR-125b-5p	up-regulated in vulnerable psEV	UBTD1
hsa-miR-125b-5p	up-regulated in vulnerable psEV	UCK2
hsa-miR-125b-5p	up-regulated in vulnerable psEV	UCK2
hsa-miR-125b-5p	up-regulated in vulnerable psEV	UHRF1BP1L
hsa-miR-125b-5p	up-regulated in vulnerable psEV	ULK3
hsa-miR-125b-5p	up-regulated in vulnerable psEV	USP12
hsa-miR-125b-5p	up-regulated in vulnerable psEV	USP2
hsa-miR-125b-5p	up-regulated in vulnerable psEV	USP37
hsa-miR-125b-5p	up-regulated in vulnerable psEV	USP38
hsa-miR-125b-5p	up-regulated in vulnerable psEV	USP45
hsa-miR-125b-5p	up-regulated in vulnerable psEV	USP46
hsa-miR-125b-5p	up-regulated in vulnerable psEV	USP46
hsa-miR-125b-5p	up-regulated in vulnerable psEV	UVRAG
hsa-miR-125b-5p	up-regulated in vulnerable psEV	VANGL1
hsa-miR-125b-5p	up-regulated in vulnerable psEV	VANGL2
hsa-miR-125b-5p	up-regulated in vulnerable psEV	VAV3
hsa-miR-125b-5p	up-regulated in vulnerable psEV	VCPIP1
hsa-miR-125b-5p	up-regulated in vulnerable psEV	VDR
hsa-miR-125b-5p	up-regulated in vulnerable psEV	VPS36
hsa-miR-125b-5p	up-regulated in vulnerable psEV	VPS37B
hsa-miR-125b-5p	up-regulated in vulnerable psEV	VPS4B
hsa-miR-125b-5p	up-regulated in vulnerable psEV	VTCN1
hsa-miR-125b-5p	up-regulated in vulnerable psEV	VWC2
hsa-miR-125b-5p	up-regulated in vulnerable psEV	WARS
hsa-miR-125b-5p	up-regulated in vulnerable psEV	WDR1
hsa-miR-125b-5p	up-regulated in vulnerable psEV	WDR31
hsa-miR-125b-5p	up-regulated in vulnerable psEV	WIPF2
hsa-miR-125b-5p	up-regulated in vulnerable psEV	WIZ
hsa-miR-125b-5p	up-regulated in vulnerable psEV	XKRX
hsa-miR-125b-5p	up-regulated in vulnerable psEV	YES1
hsa-miR-125b-5p	up-regulated in vulnerable psEV	YIPF6
hsa-miR-125b-5p	up-regulated in vulnerable psEV	YOD1
hsa-miR-125b-5p	up-regulated in vulnerable psEV	YWHAG
hsa-miR-125b-5p	up-regulated in vulnerable psEV	ZBTB34
hsa-miR-125b-5p	up-regulated in vulnerable psEV	ZBTB37
hsa-miR-125b-5p	up-regulated in vulnerable psEV	ZBTB38
hsa-miR-125b-5p	up-regulated in vulnerable psEV	ZBTB47
hsa-miR-125b-5p	up-regulated in vulnerable psEV	ZBTB7A
hsa-miR-125b-5p	up-regulated in vulnerable psEV	ZBTB7A
hsa-miR-125b-5p	up-regulated in vulnerable psEV	ZC3H11A
hsa-miR-125b-5p	up-regulated in vulnerable psEV	ZC3H12B
hsa-miR-125b-5p	up-regulated in vulnerable psEV	ZC3H7B
hsa-miR-125b-5p	up-regulated in vulnerable psEV	ZC3H7B
hsa-miR-125b-5p	up-regulated in vulnerable psEV	ZCCHC8
hsa-miR-125b-5p	up-regulated in vulnerable psEV	ZDHHC7
hsa-miR-125b-5p	up-regulated in vulnerable psEV	ZDHHC9
hsa-miR-125b-5p	up-regulated in vulnerable psEV	ZFHX2
hsa-miR-125b-5p	up-regulated in vulnerable psEV	ZFP62
hsa-miR-125b-5p	up-regulated in vulnerable psEV	ZFP62
hsa-miR-125b-5p	up-regulated in vulnerable psEV	ZFP62
hsa-miR-125b-5p	up-regulated in vulnerable psEV	ZFYVE1
hsa-miR-125b-5p	up-regulated in vulnerable psEV	ZKSCAN5
hsa-miR-125b-5p	up-regulated in vulnerable psEV	ZNF12
hsa-miR-125b-5p	up-regulated in vulnerable psEV	ZNF148
hsa-miR-125b-5p	up-regulated in vulnerable psEV	ZNF236
hsa-miR-125b-5p	up-regulated in vulnerable psEV	ZNF281
hsa-miR-125b-5p	up-regulated in vulnerable psEV	ZNF304
hsa-miR-125b-5p	up-regulated in vulnerable psEV	ZNF385A
hsa-miR-125b-5p	up-regulated in vulnerable psEV	ZNF395
hsa-miR-125b-5p	up-regulated in vulnerable psEV	ZNF460
hsa-miR-125b-5p	up-regulated in vulnerable psEV	ZNF473
hsa-miR-125b-5p	up-regulated in vulnerable psEV	ZNF512B
hsa-miR-125b-5p	up-regulated in vulnerable psEV	ZNF570
hsa-miR-125b-5p	up-regulated in vulnerable psEV	ZNF618
hsa-miR-125b-5p	up-regulated in vulnerable psEV	ZNF624
hsa-miR-125b-5p	up-regulated in vulnerable psEV	ZNF652
hsa-miR-125b-5p	up-regulated in vulnerable psEV	ZNF691
hsa-miR-125b-5p	up-regulated in vulnerable psEV	ZNF699
hsa-miR-125b-5p	up-regulated in vulnerable psEV	ZNF704
hsa-miR-125b-5p	up-regulated in vulnerable psEV	ZNF704
hsa-miR-125b-5p	up-regulated in vulnerable psEV	ZNF704
hsa-miR-125b-5p	up-regulated in vulnerable psEV	ZNF710
hsa-miR-125b-5p	up-regulated in vulnerable psEV	ZNF76
hsa-miR-125b-5p	up-regulated in vulnerable psEV	ZNF792
hsa-miR-125b-5p	up-regulated in vulnerable psEV	ZNF792
hsa-miR-125b-5p	up-regulated in vulnerable psEV	ZNF827
hsa-miR-125b-5p	up-regulated in vulnerable psEV	ZNRF3
hsa-miR-125b-5p	up-regulated in vulnerable psEV	ZNRF3
hsa-miR-125b-5p	up-regulated in vulnerable psEV	ZSCAN29
hsa-miR-125b-5p	up-regulated in vulnerable psEV	ZSWIM4
hsa-miR-125b-5p	up-regulated in vulnerable psEV	ZSWIM4
hsa-miR-125b-5p	up-regulated in vulnerable psEV	ZSWIM5
hsa-miR-125b-5p	up-regulated in vulnerable psEV	ZSWIM6
hsa-miR-134-5p	up-regulated in vulnerable psEV	ABI2
hsa-miR-134-5p	up-regulated in vulnerable psEV	AC138655.1
hsa-miR-134-5p	up-regulated in vulnerable psEV	ADAMTS17
hsa-miR-134-5p	up-regulated in vulnerable psEV	AFF3
hsa-miR-134-5p	up-regulated in vulnerable psEV	AL020996.1
hsa-miR-134-5p	up-regulated in vulnerable psEV	AL021546.6
hsa-miR-134-5p	up-regulated in vulnerable psEV	ALKBH1
hsa-miR-134-5p	up-regulated in vulnerable psEV	ANGPTL4
hsa-miR-134-5p	up-regulated in vulnerable psEV	AQPEP
hsa-miR-134-5p	up-regulated in vulnerable psEV	ARL4D
hsa-miR-134-5p	up-regulated in vulnerable psEV	ASXL2
hsa-miR-134-5p	up-regulated in vulnerable psEV	AWAT1
hsa-miR-134-5p	up-regulated in vulnerable psEV	B3GNT9
hsa-miR-134-5p	up-regulated in vulnerable psEV	BCKDK
hsa-miR-134-5p	up-regulated in vulnerable psEV	BDNF
hsa-miR-134-5p	up-regulated in vulnerable psEV	BNC2
hsa-miR-134-5p	up-regulated in vulnerable psEV	C17orf85
hsa-miR-134-5p	up-regulated in vulnerable psEV	C20orf194
hsa-miR-134-5p	up-regulated in vulnerable psEV	C6orf120
hsa-miR-134-5p	up-regulated in vulnerable psEV	CALCOCO2
hsa-miR-134-5p	up-regulated in vulnerable psEV	CAND1
hsa-miR-134-5p	up-regulated in vulnerable psEV	CAPN7
hsa-miR-134-5p	up-regulated in vulnerable psEV	CASP8
hsa-miR-134-5p	up-regulated in vulnerable psEV	CCDC180
hsa-miR-134-5p	up-regulated in vulnerable psEV	CCDC93
hsa-miR-134-5p	up-regulated in vulnerable psEV	CDK13
hsa-miR-134-5p	up-regulated in vulnerable psEV	CDON
hsa-miR-134-5p	up-regulated in vulnerable psEV	CDR1
hsa-miR-134-5p	up-regulated in vulnerable psEV	CEP128
hsa-miR-134-5p	up-regulated in vulnerable psEV	CEP41
hsa-miR-134-5p	up-regulated in vulnerable psEV	CEP85L
hsa-miR-134-5p	up-regulated in vulnerable psEV	CISD3
hsa-miR-134-5p	up-regulated in vulnerable psEV	CLEC1A
hsa-miR-134-5p	up-regulated in vulnerable psEV	CNTN2
hsa-miR-134-5p	up-regulated in vulnerable psEV	CPS1
hsa-miR-134-5p	up-regulated in vulnerable psEV	CREB1
hsa-miR-134-5p	up-regulated in vulnerable psEV	CTNNBL1
hsa-miR-134-5p	up-regulated in vulnerable psEV	CTNNBL1
hsa-miR-134-5p	up-regulated in vulnerable psEV	CTTNBP2NL
hsa-miR-134-5p	up-regulated in vulnerable psEV	DPH2
hsa-miR-134-5p	up-regulated in vulnerable psEV	DRP2
hsa-miR-134-5p	up-regulated in vulnerable psEV	DTD2
hsa-miR-134-5p	up-regulated in vulnerable psEV	DYNC1LI2
hsa-miR-134-5p	up-regulated in vulnerable psEV	EIF3F
hsa-miR-134-5p	up-regulated in vulnerable psEV	EIF3J
hsa-miR-134-5p	up-regulated in vulnerable psEV	EIF5A2
hsa-miR-134-5p	up-regulated in vulnerable psEV	ELFN2
hsa-miR-134-5p	up-regulated in vulnerable psEV	ENDOD1
hsa-miR-134-5p	up-regulated in vulnerable psEV	EPB41L5
hsa-miR-134-5p	up-regulated in vulnerable psEV	ERMP1
hsa-miR-134-5p	up-regulated in vulnerable psEV	EXD1
hsa-miR-134-5p	up-regulated in vulnerable psEV	FAM168A
hsa-miR-134-5p	up-regulated in vulnerable psEV	FAM168B
hsa-miR-134-5p	up-regulated in vulnerable psEV	FASTK
hsa-miR-134-5p	up-regulated in vulnerable psEV	FOSL2
hsa-miR-134-5p	up-regulated in vulnerable psEV	FOXP2
hsa-miR-134-5p	up-regulated in vulnerable psEV	FTSJ3
hsa-miR-134-5p	up-regulated in vulnerable psEV	FYTTD1
hsa-miR-134-5p	up-regulated in vulnerable psEV	GABRB1
hsa-miR-134-5p	up-regulated in vulnerable psEV	GATC
hsa-miR-134-5p	up-regulated in vulnerable psEV	GBX2
hsa-miR-134-5p	up-regulated in vulnerable psEV	GGCX
hsa-miR-134-5p	up-regulated in vulnerable psEV	GJC1
hsa-miR-134-5p	up-regulated in vulnerable psEV	GLTSCR1
hsa-miR-134-5p	up-regulated in vulnerable psEV	GLUD2
hsa-miR-134-5p	up-regulated in vulnerable psEV	GNAO1
hsa-miR-134-5p	up-regulated in vulnerable psEV	GRIK2
hsa-miR-134-5p	up-regulated in vulnerable psEV	GRIK3
hsa-miR-134-5p	up-regulated in vulnerable psEV	GRPEL2
hsa-miR-134-5p	up-regulated in vulnerable psEV	HABP4
hsa-miR-134-5p	up-regulated in vulnerable psEV	HAS2
hsa-miR-134-5p	up-regulated in vulnerable psEV	HDAC5
hsa-miR-134-5p	up-regulated in vulnerable psEV	HDX
hsa-miR-134-5p	up-regulated in vulnerable psEV	HNMT
hsa-miR-134-5p	up-regulated in vulnerable psEV	HPSE2
hsa-miR-134-5p	up-regulated in vulnerable psEV	IDH3A
hsa-miR-134-5p	up-regulated in vulnerable psEV	INO80
hsa-miR-134-5p	up-regulated in vulnerable psEV	IQSEC2
hsa-miR-134-5p	up-regulated in vulnerable psEV	IRAK1
hsa-miR-134-5p	up-regulated in vulnerable psEV	IRS4
hsa-miR-134-5p	up-regulated in vulnerable psEV	ITGA9
hsa-miR-134-5p	up-regulated in vulnerable psEV	ITGB8
hsa-miR-134-5p	up-regulated in vulnerable psEV	JAKMIP2
hsa-miR-134-5p	up-regulated in vulnerable psEV	KAT7
hsa-miR-134-5p	up-regulated in vulnerable psEV	KCMF1
hsa-miR-134-5p	up-regulated in vulnerable psEV	KCNK12
hsa-miR-134-5p	up-regulated in vulnerable psEV	KDM2A
hsa-miR-134-5p	up-regulated in vulnerable psEV	KDM5A
hsa-miR-134-5p	up-regulated in vulnerable psEV	KIAA1045
hsa-miR-134-5p	up-regulated in vulnerable psEV	KIRREL
hsa-miR-134-5p	up-regulated in vulnerable psEV	KLHL14
hsa-miR-134-5p	up-regulated in vulnerable psEV	KLLN
hsa-miR-134-5p	up-regulated in vulnerable psEV	KMT2D
hsa-miR-134-5p	up-regulated in vulnerable psEV	KRAS
hsa-miR-134-5p	up-regulated in vulnerable psEV	LRRC14
hsa-miR-134-5p	up-regulated in vulnerable psEV	LRRC28
hsa-miR-134-5p	up-regulated in vulnerable psEV	LSM12
hsa-miR-134-5p	up-regulated in vulnerable psEV	LTB
hsa-miR-134-5p	up-regulated in vulnerable psEV	MAGIX
hsa-miR-134-5p	up-regulated in vulnerable psEV	MAGIX
hsa-miR-134-5p	up-regulated in vulnerable psEV	MAT2A
hsa-miR-134-5p	up-regulated in vulnerable psEV	MAT2B
hsa-miR-134-5p	up-regulated in vulnerable psEV	MBNL1
hsa-miR-134-5p	up-regulated in vulnerable psEV	MBNL3
hsa-miR-134-5p	up-regulated in vulnerable psEV	MBTD1
hsa-miR-134-5p	up-regulated in vulnerable psEV	MED13
hsa-miR-134-5p	up-regulated in vulnerable psEV	MFHAS1
hsa-miR-134-5p	up-regulated in vulnerable psEV	MLXIP
hsa-miR-134-5p	up-regulated in vulnerable psEV	MLXIPL
hsa-miR-134-5p	up-regulated in vulnerable psEV	MOSPD1
hsa-miR-134-5p	up-regulated in vulnerable psEV	MRFAP1
hsa-miR-134-5p	up-regulated in vulnerable psEV	MRVI1
hsa-miR-134-5p	up-regulated in vulnerable psEV	MSH6
hsa-miR-134-5p	up-regulated in vulnerable psEV	MTHFD2
hsa-miR-134-5p	up-regulated in vulnerable psEV	MYCBP
hsa-miR-134-5p	up-regulated in vulnerable psEV	MYL9
hsa-miR-134-5p	up-regulated in vulnerable psEV	N4BP1
hsa-miR-134-5p	up-regulated in vulnerable psEV	NDE1
hsa-miR-134-5p	up-regulated in vulnerable psEV	NDFIP2
hsa-miR-134-5p	up-regulated in vulnerable psEV	NHS
hsa-miR-134-5p	up-regulated in vulnerable psEV	NIPA1
hsa-miR-134-5p	up-regulated in vulnerable psEV	NRIP1
hsa-miR-134-5p	up-regulated in vulnerable psEV	NSUN5
hsa-miR-134-5p	up-regulated in vulnerable psEV	OSBP
hsa-miR-134-5p	up-regulated in vulnerable psEV	P2RY2
hsa-miR-134-5p	up-regulated in vulnerable psEV	P2RY2
hsa-miR-134-5p	up-regulated in vulnerable psEV	PAK3
hsa-miR-134-5p	up-regulated in vulnerable psEV	PATZ1
hsa-miR-134-5p	up-regulated in vulnerable psEV	PAWR
hsa-miR-134-5p	up-regulated in vulnerable psEV	PAX8
hsa-miR-134-5p	up-regulated in vulnerable psEV	PCNP
hsa-miR-134-5p	up-regulated in vulnerable psEV	PDCD7
hsa-miR-134-5p	up-regulated in vulnerable psEV	PHF15
hsa-miR-134-5p	up-regulated in vulnerable psEV	PHF8
hsa-miR-134-5p	up-regulated in vulnerable psEV	PHLPP2
hsa-miR-134-5p	up-regulated in vulnerable psEV	PIANP
hsa-miR-134-5p	up-regulated in vulnerable psEV	PIK3CA
hsa-miR-134-5p	up-regulated in vulnerable psEV	PLXNC1
hsa-miR-134-5p	up-regulated in vulnerable psEV	PPP1R7
hsa-miR-134-5p	up-regulated in vulnerable psEV	PSD3
hsa-miR-134-5p	up-regulated in vulnerable psEV	PTCHD4
hsa-miR-134-5p	up-regulated in vulnerable psEV	RAB21
hsa-miR-134-5p	up-regulated in vulnerable psEV	RABEP1
hsa-miR-134-5p	up-regulated in vulnerable psEV	RAD51
hsa-miR-134-5p	up-regulated in vulnerable psEV	RALGPS1
hsa-miR-134-5p	up-regulated in vulnerable psEV	RAN
hsa-miR-134-5p	up-regulated in vulnerable psEV	RASA2
hsa-miR-134-5p	up-regulated in vulnerable psEV	RBM22
hsa-miR-134-5p	up-regulated in vulnerable psEV	RHOQ
hsa-miR-134-5p	up-regulated in vulnerable psEV	RIMKLA
hsa-miR-134-5p	up-regulated in vulnerable psEV	RIMS2
hsa-miR-134-5p	up-regulated in vulnerable psEV	RPAP2
hsa-miR-134-5p	up-regulated in vulnerable psEV	SCAMP1
hsa-miR-134-5p	up-regulated in vulnerable psEV	SEC62
hsa-miR-134-5p	up-regulated in vulnerable psEV	SH2B3
hsa-miR-134-5p	up-regulated in vulnerable psEV	SLC30A4
hsa-miR-134-5p	up-regulated in vulnerable psEV	SLC46A1
hsa-miR-134-5p	up-regulated in vulnerable psEV	SLC4A4
hsa-miR-134-5p	up-regulated in vulnerable psEV	SLIT3
hsa-miR-134-5p	up-regulated in vulnerable psEV	SMAD6
hsa-miR-134-5p	up-regulated in vulnerable psEV	SMIM12
hsa-miR-134-5p	up-regulated in vulnerable psEV	SMU1
hsa-miR-134-5p	up-regulated in vulnerable psEV	SPATS2L
hsa-miR-134-5p	up-regulated in vulnerable psEV	SRRM4
hsa-miR-134-5p	up-regulated in vulnerable psEV	SRSF2
hsa-miR-134-5p	up-regulated in vulnerable psEV	SSBP2
hsa-miR-134-5p	up-regulated in vulnerable psEV	STAT5B
hsa-miR-134-5p	up-regulated in vulnerable psEV	STK4
hsa-miR-134-5p	up-regulated in vulnerable psEV	STK40
hsa-miR-134-5p	up-regulated in vulnerable psEV	STX16
hsa-miR-134-5p	up-regulated in vulnerable psEV	SUV420H1
hsa-miR-134-5p	up-regulated in vulnerable psEV	SYT11
hsa-miR-134-5p	up-regulated in vulnerable psEV	TAB1
hsa-miR-134-5p	up-regulated in vulnerable psEV	TAT
hsa-miR-134-5p	up-regulated in vulnerable psEV	TBX18
hsa-miR-134-5p	up-regulated in vulnerable psEV	TBX20
hsa-miR-134-5p	up-regulated in vulnerable psEV	TCF21
hsa-miR-134-5p	up-regulated in vulnerable psEV	TM7SF2
hsa-miR-134-5p	up-regulated in vulnerable psEV	TMEM184A
hsa-miR-134-5p	up-regulated in vulnerable psEV	TMEM184B
hsa-miR-134-5p	up-regulated in vulnerable psEV	TMEM194A
hsa-miR-134-5p	up-regulated in vulnerable psEV	TMEM229B
hsa-miR-134-5p	up-regulated in vulnerable psEV	TMEM248
hsa-miR-134-5p	up-regulated in vulnerable psEV	TMOD1
hsa-miR-134-5p	up-regulated in vulnerable psEV	TNFRSF13C
hsa-miR-134-5p	up-regulated in vulnerable psEV	TRIM44
hsa-miR-134-5p	up-regulated in vulnerable psEV	TRIQK
hsa-miR-134-5p	up-regulated in vulnerable psEV	TSC22D1
hsa-miR-134-5p	up-regulated in vulnerable psEV	TULP1
hsa-miR-134-5p	up-regulated in vulnerable psEV	WWC1
hsa-miR-134-5p	up-regulated in vulnerable psEV	YWHAZ
hsa-miR-134-5p	up-regulated in vulnerable psEV	ZBTB10
hsa-miR-134-5p	up-regulated in vulnerable psEV	ZBTB20
hsa-miR-134-5p	up-regulated in vulnerable psEV	ZFYVE9
hsa-miR-134-5p	up-regulated in vulnerable psEV	ZMAT2
hsa-miR-134-5p	up-regulated in vulnerable psEV	ZMAT5
hsa-miR-134-5p	up-regulated in vulnerable psEV	ZNF462
hsa-miR-134-5p	up-regulated in vulnerable psEV	ZNF618
hsa-miR-134-5p	up-regulated in vulnerable psEV	ZNF646
hsa-miR-134-5p	up-regulated in vulnerable psEV	ZNF713
hsa-miR-152-3p	up-regulated in vulnerable psEV	ABCA1
hsa-miR-152-3p	up-regulated in vulnerable psEV	ABCB10
hsa-miR-152-3p	up-regulated in vulnerable psEV	ABCB7
hsa-miR-152-3p	up-regulated in vulnerable psEV	ABCD3
hsa-miR-152-3p	up-regulated in vulnerable psEV	ABL2
hsa-miR-152-3p	up-regulated in vulnerable psEV	AC012215.1
hsa-miR-152-3p	up-regulated in vulnerable psEV	AC068987.1
hsa-miR-152-3p	up-regulated in vulnerable psEV	AC135178.1
hsa-miR-152-3p	up-regulated in vulnerable psEV	AC140061.12
hsa-miR-152-3p	up-regulated in vulnerable psEV	ACHE
hsa-miR-152-3p	up-regulated in vulnerable psEV	ACVR1
hsa-miR-152-3p	up-regulated in vulnerable psEV	ACVR2B
hsa-miR-152-3p	up-regulated in vulnerable psEV	ADAM10
hsa-miR-152-3p	up-regulated in vulnerable psEV	ADAM17
hsa-miR-152-3p	up-regulated in vulnerable psEV	ADAM22
hsa-miR-152-3p	up-regulated in vulnerable psEV	ADAMTS15
hsa-miR-152-3p	up-regulated in vulnerable psEV	ADAMTS18
hsa-miR-152-3p	up-regulated in vulnerable psEV	ADAMTS19
hsa-miR-152-3p	up-regulated in vulnerable psEV	ADAMTS5
hsa-miR-152-3p	up-regulated in vulnerable psEV	ADAMTS5
hsa-miR-152-3p	up-regulated in vulnerable psEV	ADCY2
hsa-miR-152-3p	up-regulated in vulnerable psEV	AGFG1
hsa-miR-152-3p	up-regulated in vulnerable psEV	AGO1
hsa-miR-152-3p	up-regulated in vulnerable psEV	AGO1
hsa-miR-152-3p	up-regulated in vulnerable psEV	AGO3
hsa-miR-152-3p	up-regulated in vulnerable psEV	AGO4
hsa-miR-152-3p	up-regulated in vulnerable psEV	AHDC1
hsa-miR-152-3p	up-regulated in vulnerable psEV	AJUBA
hsa-miR-152-3p	up-regulated in vulnerable psEV	AKAP1
hsa-miR-152-3p	up-regulated in vulnerable psEV	ALCAM
hsa-miR-152-3p	up-regulated in vulnerable psEV	AMER1
hsa-miR-152-3p	up-regulated in vulnerable psEV	AMMECR1
hsa-miR-152-3p	up-regulated in vulnerable psEV	ANK2
hsa-miR-152-3p	up-regulated in vulnerable psEV	ANKRD13A
hsa-miR-152-3p	up-regulated in vulnerable psEV	ANKRD52
hsa-miR-152-3p	up-regulated in vulnerable psEV	AP1G1
hsa-miR-152-3p	up-regulated in vulnerable psEV	AP4E1
hsa-miR-152-3p	up-regulated in vulnerable psEV	AQP11
hsa-miR-152-3p	up-regulated in vulnerable psEV	ARAP2
hsa-miR-152-3p	up-regulated in vulnerable psEV	ARF4
hsa-miR-152-3p	up-regulated in vulnerable psEV	ARFGEF1
hsa-miR-152-3p	up-regulated in vulnerable psEV	ARFIP1
hsa-miR-152-3p	up-regulated in vulnerable psEV	ARHGAP20
hsa-miR-152-3p	up-regulated in vulnerable psEV	ARHGAP21
hsa-miR-152-3p	up-regulated in vulnerable psEV	ARHGEF12
hsa-miR-152-3p	up-regulated in vulnerable psEV	ARHGEF17
hsa-miR-152-3p	up-regulated in vulnerable psEV	ARID3A
hsa-miR-152-3p	up-regulated in vulnerable psEV	ARL6IP1
hsa-miR-152-3p	up-regulated in vulnerable psEV	ARL8B
hsa-miR-152-3p	up-regulated in vulnerable psEV	ARPP19
hsa-miR-152-3p	up-regulated in vulnerable psEV	ARRDC3
hsa-miR-152-3p	up-regulated in vulnerable psEV	ARRDC3
hsa-miR-152-3p	up-regulated in vulnerable psEV	ASPH
hsa-miR-152-3p	up-regulated in vulnerable psEV	ATG14
hsa-miR-152-3p	up-regulated in vulnerable psEV	ATG4D
hsa-miR-152-3p	up-regulated in vulnerable psEV	ATP11A
hsa-miR-152-3p	up-regulated in vulnerable psEV	ATP11A
hsa-miR-152-3p	up-regulated in vulnerable psEV	ATP2A2
hsa-miR-152-3p	up-regulated in vulnerable psEV	ATP2B4
hsa-miR-152-3p	up-regulated in vulnerable psEV	ATP6AP2
hsa-miR-152-3p	up-regulated in vulnerable psEV	ATP6AP2
hsa-miR-152-3p	up-regulated in vulnerable psEV	ATP7A
hsa-miR-152-3p	up-regulated in vulnerable psEV	ATP8A1
hsa-miR-152-3p	up-regulated in vulnerable psEV	ATXN1
hsa-miR-152-3p	up-regulated in vulnerable psEV	ATXN3
hsa-miR-152-3p	up-regulated in vulnerable psEV	ATXN7L1
hsa-miR-152-3p	up-regulated in vulnerable psEV	B4GALT2
hsa-miR-152-3p	up-regulated in vulnerable psEV	B4GALT5
hsa-miR-152-3p	up-regulated in vulnerable psEV	B4GALT5
hsa-miR-152-3p	up-regulated in vulnerable psEV	B4GALT6
hsa-miR-152-3p	up-regulated in vulnerable psEV	BACH2
hsa-miR-152-3p	up-regulated in vulnerable psEV	BAI3
hsa-miR-152-3p	up-regulated in vulnerable psEV	BARHL2
hsa-miR-152-3p	up-regulated in vulnerable psEV	BAZ2A
hsa-miR-152-3p	up-regulated in vulnerable psEV	BAZ2A
hsa-miR-152-3p	up-regulated in vulnerable psEV	BAZ2B
hsa-miR-152-3p	up-regulated in vulnerable psEV	BBX
hsa-miR-152-3p	up-regulated in vulnerable psEV	BCL2L11
hsa-miR-152-3p	up-regulated in vulnerable psEV	BCL2L11
hsa-miR-152-3p	up-regulated in vulnerable psEV	BCL2L13
hsa-miR-152-3p	up-regulated in vulnerable psEV	BCL2L2
hsa-miR-152-3p	up-regulated in vulnerable psEV	BCL7A
hsa-miR-152-3p	up-regulated in vulnerable psEV	BCL7B
hsa-miR-152-3p	up-regulated in vulnerable psEV	BEST1
hsa-miR-152-3p	up-regulated in vulnerable psEV	BHLHE41
hsa-miR-152-3p	up-regulated in vulnerable psEV	BICC1
hsa-miR-152-3p	up-regulated in vulnerable psEV	BMP3
hsa-miR-152-3p	up-regulated in vulnerable psEV	BNIP2
hsa-miR-152-3p	up-regulated in vulnerable psEV	BRPF1
hsa-miR-152-3p	up-regulated in vulnerable psEV	BRWD3
hsa-miR-152-3p	up-regulated in vulnerable psEV	BTAF1
hsa-miR-152-3p	up-regulated in vulnerable psEV	BTBD3
hsa-miR-152-3p	up-regulated in vulnerable psEV	BZRAP1
hsa-miR-152-3p	up-regulated in vulnerable psEV	C12orf79
hsa-miR-152-3p	up-regulated in vulnerable psEV	C15orf27
hsa-miR-152-3p	up-regulated in vulnerable psEV	C16orf52
hsa-miR-152-3p	up-regulated in vulnerable psEV	C16orf70
hsa-miR-152-3p	up-regulated in vulnerable psEV	C18orf25
hsa-miR-152-3p	up-regulated in vulnerable psEV	C18orf25
hsa-miR-152-3p	up-regulated in vulnerable psEV	C1GALT1
hsa-miR-152-3p	up-regulated in vulnerable psEV	C1orf35
hsa-miR-152-3p	up-regulated in vulnerable psEV	C1orf50
hsa-miR-152-3p	up-regulated in vulnerable psEV	C20orf112
hsa-miR-152-3p	up-regulated in vulnerable psEV	C2orf91
hsa-miR-152-3p	up-regulated in vulnerable psEV	C3orf58
hsa-miR-152-3p	up-regulated in vulnerable psEV	C5orf24
hsa-miR-152-3p	up-regulated in vulnerable psEV	C5orf30
hsa-miR-152-3p	up-regulated in vulnerable psEV	C5orf30
hsa-miR-152-3p	up-regulated in vulnerable psEV	C6orf222
hsa-miR-152-3p	up-regulated in vulnerable psEV	C6orf62
hsa-miR-152-3p	up-regulated in vulnerable psEV	C7orf60
hsa-miR-152-3p	up-regulated in vulnerable psEV	C7orf71
hsa-miR-152-3p	up-regulated in vulnerable psEV	CABP7
hsa-miR-152-3p	up-regulated in vulnerable psEV	CADM1
hsa-miR-152-3p	up-regulated in vulnerable psEV	CALR
hsa-miR-152-3p	up-regulated in vulnerable psEV	CAMK2A
hsa-miR-152-3p	up-regulated in vulnerable psEV	CAMKK1
hsa-miR-152-3p	up-regulated in vulnerable psEV	CAMSAP2
hsa-miR-152-3p	up-regulated in vulnerable psEV	CAND1
hsa-miR-152-3p	up-regulated in vulnerable psEV	CANX
hsa-miR-152-3p	up-regulated in vulnerable psEV	CAPRIN1
hsa-miR-152-3p	up-regulated in vulnerable psEV	CAST
hsa-miR-152-3p	up-regulated in vulnerable psEV	CASZ1
hsa-miR-152-3p	up-regulated in vulnerable psEV	CAV2
hsa-miR-152-3p	up-regulated in vulnerable psEV	CBLB
hsa-miR-152-3p	up-regulated in vulnerable psEV	CBLB
hsa-miR-152-3p	up-regulated in vulnerable psEV	CBX5
hsa-miR-152-3p	up-regulated in vulnerable psEV	CCDC144A
hsa-miR-152-3p	up-regulated in vulnerable psEV	CCDC6
hsa-miR-152-3p	up-regulated in vulnerable psEV	CCDC71
hsa-miR-152-3p	up-regulated in vulnerable psEV	CCDC85A
hsa-miR-152-3p	up-regulated in vulnerable psEV	CCNA2
hsa-miR-152-3p	up-regulated in vulnerable psEV	CCNK
hsa-miR-152-3p	up-regulated in vulnerable psEV	CCT6A
hsa-miR-152-3p	up-regulated in vulnerable psEV	CDC14A
hsa-miR-152-3p	up-regulated in vulnerable psEV	CDC25B
hsa-miR-152-3p	up-regulated in vulnerable psEV	CDH20
hsa-miR-152-3p	up-regulated in vulnerable psEV	CDH7
hsa-miR-152-3p	up-regulated in vulnerable psEV	CDK13
hsa-miR-152-3p	up-regulated in vulnerable psEV	CDK14
hsa-miR-152-3p	up-regulated in vulnerable psEV	CDK19
hsa-miR-152-3p	up-regulated in vulnerable psEV	CDK19
hsa-miR-152-3p	up-regulated in vulnerable psEV	CDK5R1
hsa-miR-152-3p	up-regulated in vulnerable psEV	CDK5R1
hsa-miR-152-3p	up-regulated in vulnerable psEV	CDK6
hsa-miR-152-3p	up-regulated in vulnerable psEV	CDK8
hsa-miR-152-3p	up-regulated in vulnerable psEV	CDKN1B
hsa-miR-152-3p	up-regulated in vulnerable psEV	CEBPG
hsa-miR-152-3p	up-regulated in vulnerable psEV	CECR6
hsa-miR-152-3p	up-regulated in vulnerable psEV	CEP55
hsa-miR-152-3p	up-regulated in vulnerable psEV	CEP63
hsa-miR-152-3p	up-regulated in vulnerable psEV	CEP72
hsa-miR-152-3p	up-regulated in vulnerable psEV	CERS5
hsa-miR-152-3p	up-regulated in vulnerable psEV	CERS6
hsa-miR-152-3p	up-regulated in vulnerable psEV	CFL2
hsa-miR-152-3p	up-regulated in vulnerable psEV	CFL2
hsa-miR-152-3p	up-regulated in vulnerable psEV	CHD1
hsa-miR-152-3p	up-regulated in vulnerable psEV	CHD7
hsa-miR-152-3p	up-regulated in vulnerable psEV	CHD9
hsa-miR-152-3p	up-regulated in vulnerable psEV	CHMP4B
hsa-miR-152-3p	up-regulated in vulnerable psEV	CHRNB2
hsa-miR-152-3p	up-regulated in vulnerable psEV	CHST1
hsa-miR-152-3p	up-regulated in vulnerable psEV	CLCN3
hsa-miR-152-3p	up-regulated in vulnerable psEV	CLCN6
hsa-miR-152-3p	up-regulated in vulnerable psEV	CLOCK
hsa-miR-152-3p	up-regulated in vulnerable psEV	CLVS2
hsa-miR-152-3p	up-regulated in vulnerable psEV	CNIH4
hsa-miR-152-3p	up-regulated in vulnerable psEV	CNNM2
hsa-miR-152-3p	up-regulated in vulnerable psEV	CNOT6
hsa-miR-152-3p	up-regulated in vulnerable psEV	CNOT7
hsa-miR-152-3p	up-regulated in vulnerable psEV	CNR1
hsa-miR-152-3p	up-regulated in vulnerable psEV	CNTN4
hsa-miR-152-3p	up-regulated in vulnerable psEV	COG5
hsa-miR-152-3p	up-regulated in vulnerable psEV	COL2A1
hsa-miR-152-3p	up-regulated in vulnerable psEV	COL4A1
hsa-miR-152-3p	up-regulated in vulnerable psEV	COL6A3
hsa-miR-152-3p	up-regulated in vulnerable psEV	CPD
hsa-miR-152-3p	up-regulated in vulnerable psEV	CPEB4
hsa-miR-152-3p	up-regulated in vulnerable psEV	CPEB4
hsa-miR-152-3p	up-regulated in vulnerable psEV	CPT1A
hsa-miR-152-3p	up-regulated in vulnerable psEV	CS
hsa-miR-152-3p	up-regulated in vulnerable psEV	CSF1
hsa-miR-152-3p	up-regulated in vulnerable psEV	CSF1
hsa-miR-152-3p	up-regulated in vulnerable psEV	CSNK2A1
hsa-miR-152-3p	up-regulated in vulnerable psEV	CTD-2140B24.4
hsa-miR-152-3p	up-regulated in vulnerable psEV	CTSA
hsa-miR-152-3p	up-regulated in vulnerable psEV	CTTNBP2NL
hsa-miR-152-3p	up-regulated in vulnerable psEV	CUL5
hsa-miR-152-3p	up-regulated in vulnerable psEV	CXorf23
hsa-miR-152-3p	up-regulated in vulnerable psEV	CYB5R4
hsa-miR-152-3p	up-regulated in vulnerable psEV	CYTH3
hsa-miR-152-3p	up-regulated in vulnerable psEV	DCP1A
hsa-miR-152-3p	up-regulated in vulnerable psEV	DCP2
hsa-miR-152-3p	up-regulated in vulnerable psEV	DCP2
hsa-miR-152-3p	up-regulated in vulnerable psEV	DCP2
hsa-miR-152-3p	up-regulated in vulnerable psEV	DCP2
hsa-miR-152-3p	up-regulated in vulnerable psEV	DCUN1D3
hsa-miR-152-3p	up-regulated in vulnerable psEV	DCUN1D4
hsa-miR-152-3p	up-regulated in vulnerable psEV	DDAH1
hsa-miR-152-3p	up-regulated in vulnerable psEV	DDX6
hsa-miR-152-3p	up-regulated in vulnerable psEV	DEDD
hsa-miR-152-3p	up-regulated in vulnerable psEV	DENND4C
hsa-miR-152-3p	up-regulated in vulnerable psEV	DGCR8
hsa-miR-152-3p	up-regulated in vulnerable psEV	DHRS13
hsa-miR-152-3p	up-regulated in vulnerable psEV	DICER1
hsa-miR-152-3p	up-regulated in vulnerable psEV	DLG2
hsa-miR-152-3p	up-regulated in vulnerable psEV	DLL1
hsa-miR-152-3p	up-regulated in vulnerable psEV	DLL4
hsa-miR-152-3p	up-regulated in vulnerable psEV	DMPK
hsa-miR-152-3p	up-regulated in vulnerable psEV	DMRTA2
hsa-miR-152-3p	up-regulated in vulnerable psEV	DMXL1
hsa-miR-152-3p	up-regulated in vulnerable psEV	DNAJB12
hsa-miR-152-3p	up-regulated in vulnerable psEV	DNAJB4
hsa-miR-152-3p	up-regulated in vulnerable psEV	DNAJC16
hsa-miR-152-3p	up-regulated in vulnerable psEV	DNAJC18
hsa-miR-152-3p	up-regulated in vulnerable psEV	DNMT1
hsa-miR-152-3p	up-regulated in vulnerable psEV	DOCK6
hsa-miR-152-3p	up-regulated in vulnerable psEV	DPP9
hsa-miR-152-3p	up-regulated in vulnerable psEV	DPYSL5
hsa-miR-152-3p	up-regulated in vulnerable psEV	DRGX
hsa-miR-152-3p	up-regulated in vulnerable psEV	DSC2
hsa-miR-152-3p	up-regulated in vulnerable psEV	DSTYK
hsa-miR-152-3p	up-regulated in vulnerable psEV	DUSP1
hsa-miR-152-3p	up-regulated in vulnerable psEV	DUSP16
hsa-miR-152-3p	up-regulated in vulnerable psEV	DUSP8
hsa-miR-152-3p	up-regulated in vulnerable psEV	DYNLL2
hsa-miR-152-3p	up-regulated in vulnerable psEV	DYRK1A
hsa-miR-152-3p	up-regulated in vulnerable psEV	DYRK1B
hsa-miR-152-3p	up-regulated in vulnerable psEV	DYRK2
hsa-miR-152-3p	up-regulated in vulnerable psEV	E2F3
hsa-miR-152-3p	up-regulated in vulnerable psEV	E2F7
hsa-miR-152-3p	up-regulated in vulnerable psEV	EDNRA
hsa-miR-152-3p	up-regulated in vulnerable psEV	EFNB2
hsa-miR-152-3p	up-regulated in vulnerable psEV	EGFR
hsa-miR-152-3p	up-regulated in vulnerable psEV	EGR3
hsa-miR-152-3p	up-regulated in vulnerable psEV	EIF4E3
hsa-miR-152-3p	up-regulated in vulnerable psEV	ELAVL2
hsa-miR-152-3p	up-regulated in vulnerable psEV	ELAVL4
hsa-miR-152-3p	up-regulated in vulnerable psEV	ELAVL4
hsa-miR-152-3p	up-regulated in vulnerable psEV	ELF5
hsa-miR-152-3p	up-regulated in vulnerable psEV	ELF5
hsa-miR-152-3p	up-regulated in vulnerable psEV	ELMO1
hsa-miR-152-3p	up-regulated in vulnerable psEV	EML6
hsa-miR-152-3p	up-regulated in vulnerable psEV	EMX2
hsa-miR-152-3p	up-regulated in vulnerable psEV	ENTPD5
hsa-miR-152-3p	up-regulated in vulnerable psEV	EOGT
hsa-miR-152-3p	up-regulated in vulnerable psEV	EPAS1
hsa-miR-152-3p	up-regulated in vulnerable psEV	EPB41L1
hsa-miR-152-3p	up-regulated in vulnerable psEV	EPHA8
hsa-miR-152-3p	up-regulated in vulnerable psEV	EPN2
hsa-miR-152-3p	up-regulated in vulnerable psEV	EPS15
hsa-miR-152-3p	up-regulated in vulnerable psEV	ERBB3
hsa-miR-152-3p	up-regulated in vulnerable psEV	ERLIN1
hsa-miR-152-3p	up-regulated in vulnerable psEV	ERRFI1
hsa-miR-152-3p	up-regulated in vulnerable psEV	ESCO1
hsa-miR-152-3p	up-regulated in vulnerable psEV	ESR1
hsa-miR-152-3p	up-regulated in vulnerable psEV	ESRRG
hsa-miR-152-3p	up-regulated in vulnerable psEV	ETNK1
hsa-miR-152-3p	up-regulated in vulnerable psEV	ETV1
hsa-miR-152-3p	up-regulated in vulnerable psEV	ETV3
hsa-miR-152-3p	up-regulated in vulnerable psEV	ETV5
hsa-miR-152-3p	up-regulated in vulnerable psEV	EXTL3
hsa-miR-152-3p	up-regulated in vulnerable psEV	EYA3
hsa-miR-152-3p	up-regulated in vulnerable psEV	F3
hsa-miR-152-3p	up-regulated in vulnerable psEV	FAM104A
hsa-miR-152-3p	up-regulated in vulnerable psEV	FAM104B
hsa-miR-152-3p	up-regulated in vulnerable psEV	FAM161A
hsa-miR-152-3p	up-regulated in vulnerable psEV	FAM168B
hsa-miR-152-3p	up-regulated in vulnerable psEV	FAM178A
hsa-miR-152-3p	up-regulated in vulnerable psEV	FAM184A
hsa-miR-152-3p	up-regulated in vulnerable psEV	FAM21A
hsa-miR-152-3p	up-regulated in vulnerable psEV	FAM21B
hsa-miR-152-3p	up-regulated in vulnerable psEV	FAM21C
hsa-miR-152-3p	up-regulated in vulnerable psEV	FAM21D
hsa-miR-152-3p	up-regulated in vulnerable psEV	FAM43A
hsa-miR-152-3p	up-regulated in vulnerable psEV	FAM46A
hsa-miR-152-3p	up-regulated in vulnerable psEV	FAM73B
hsa-miR-152-3p	up-regulated in vulnerable psEV	FAM81A
hsa-miR-152-3p	up-regulated in vulnerable psEV	FANCA
hsa-miR-152-3p	up-regulated in vulnerable psEV	FBN1
hsa-miR-152-3p	up-regulated in vulnerable psEV	FBN3
hsa-miR-152-3p	up-regulated in vulnerable psEV	FBXL19
hsa-miR-152-3p	up-regulated in vulnerable psEV	FBXO11
hsa-miR-152-3p	up-regulated in vulnerable psEV	FBXO28
hsa-miR-152-3p	up-regulated in vulnerable psEV	FBXO28
hsa-miR-152-3p	up-regulated in vulnerable psEV	FBXO33
hsa-miR-152-3p	up-regulated in vulnerable psEV	FCHSD1
hsa-miR-152-3p	up-regulated in vulnerable psEV	FEZ2
hsa-miR-152-3p	up-regulated in vulnerable psEV	FGF2
hsa-miR-152-3p	up-regulated in vulnerable psEV	FIGN
hsa-miR-152-3p	up-regulated in vulnerable psEV	FLJ00418
hsa-miR-152-3p	up-regulated in vulnerable psEV	FLOT2
hsa-miR-152-3p	up-regulated in vulnerable psEV	FMNL3
hsa-miR-152-3p	up-regulated in vulnerable psEV	FMR1
hsa-miR-152-3p	up-regulated in vulnerable psEV	FNBP1L
hsa-miR-152-3p	up-regulated in vulnerable psEV	FOSB
hsa-miR-152-3p	up-regulated in vulnerable psEV	FOXF1
hsa-miR-152-3p	up-regulated in vulnerable psEV	FOXK2
hsa-miR-152-3p	up-regulated in vulnerable psEV	FRYL
hsa-miR-152-3p	up-regulated in vulnerable psEV	FUBP1
hsa-miR-152-3p	up-regulated in vulnerable psEV	FUT9
hsa-miR-152-3p	up-regulated in vulnerable psEV	FXR1
hsa-miR-152-3p	up-regulated in vulnerable psEV	GABRA1
hsa-miR-152-3p	up-regulated in vulnerable psEV	GADD45A
hsa-miR-152-3p	up-regulated in vulnerable psEV	GAP43
hsa-miR-152-3p	up-regulated in vulnerable psEV	GAPVD1
hsa-miR-152-3p	up-regulated in vulnerable psEV	GAS1
hsa-miR-152-3p	up-regulated in vulnerable psEV	GATAD2B
hsa-miR-152-3p	up-regulated in vulnerable psEV	GDF6
hsa-miR-152-3p	up-regulated in vulnerable psEV	GGA2
hsa-miR-152-3p	up-regulated in vulnerable psEV	GJD2
hsa-miR-152-3p	up-regulated in vulnerable psEV	GLRX5
hsa-miR-152-3p	up-regulated in vulnerable psEV	GMFB
hsa-miR-152-3p	up-regulated in vulnerable psEV	GPATCH8
hsa-miR-152-3p	up-regulated in vulnerable psEV	GPCPD1
hsa-miR-152-3p	up-regulated in vulnerable psEV	GPM6A
hsa-miR-152-3p	up-regulated in vulnerable psEV	GPR116
hsa-miR-152-3p	up-regulated in vulnerable psEV	GPR137C
hsa-miR-152-3p	up-regulated in vulnerable psEV	GPR180
hsa-miR-152-3p	up-regulated in vulnerable psEV	GRAMD1B
hsa-miR-152-3p	up-regulated in vulnerable psEV	GRID2
hsa-miR-152-3p	up-regulated in vulnerable psEV	GRID2
hsa-miR-152-3p	up-regulated in vulnerable psEV	GRIN2A
hsa-miR-152-3p	up-regulated in vulnerable psEV	GRIN2B
hsa-miR-152-3p	up-regulated in vulnerable psEV	GSR
hsa-miR-152-3p	up-regulated in vulnerable psEV	GTF2H1
hsa-miR-152-3p	up-regulated in vulnerable psEV	H2AFY
hsa-miR-152-3p	up-regulated in vulnerable psEV	HAUS5
hsa-miR-152-3p	up-regulated in vulnerable psEV	HDGF
hsa-miR-152-3p	up-regulated in vulnerable psEV	HECW2
hsa-miR-152-3p	up-regulated in vulnerable psEV	HIATL1
hsa-miR-152-3p	up-regulated in vulnerable psEV	HIF1AN
hsa-miR-152-3p	up-regulated in vulnerable psEV	HIPK3
hsa-miR-152-3p	up-regulated in vulnerable psEV	HLA-DQB1
hsa-miR-152-3p	up-regulated in vulnerable psEV	HLA-DQB2
hsa-miR-152-3p	up-regulated in vulnerable psEV	HLA-DQB2
hsa-miR-152-3p	up-regulated in vulnerable psEV	HLF
hsa-miR-152-3p	up-regulated in vulnerable psEV	HMGA2
hsa-miR-152-3p	up-regulated in vulnerable psEV	HMGB3
hsa-miR-152-3p	up-regulated in vulnerable psEV	HOMER1
hsa-miR-152-3p	up-regulated in vulnerable psEV	HOMER1
hsa-miR-152-3p	up-regulated in vulnerable psEV	HOXC8
hsa-miR-152-3p	up-regulated in vulnerable psEV	HSP90B1
hsa-miR-152-3p	up-regulated in vulnerable psEV	HSPA4L
hsa-miR-152-3p	up-regulated in vulnerable psEV	IGF1
hsa-miR-152-3p	up-regulated in vulnerable psEV	IL15
hsa-miR-152-3p	up-regulated in vulnerable psEV	IL18BP
hsa-miR-152-3p	up-regulated in vulnerable psEV	IL6ST
hsa-miR-152-3p	up-regulated in vulnerable psEV	ING2
hsa-miR-152-3p	up-regulated in vulnerable psEV	INHBB
hsa-miR-152-3p	up-regulated in vulnerable psEV	INO80
hsa-miR-152-3p	up-regulated in vulnerable psEV	INO80
hsa-miR-152-3p	up-regulated in vulnerable psEV	INSIG2
hsa-miR-152-3p	up-regulated in vulnerable psEV	IPO5
hsa-miR-152-3p	up-regulated in vulnerable psEV	ISM1
hsa-miR-152-3p	up-regulated in vulnerable psEV	ITFG3
hsa-miR-152-3p	up-regulated in vulnerable psEV	ITGA11
hsa-miR-152-3p	up-regulated in vulnerable psEV	ITGA5
hsa-miR-152-3p	up-regulated in vulnerable psEV	ITGA5
hsa-miR-152-3p	up-regulated in vulnerable psEV	ITGA9
hsa-miR-152-3p	up-regulated in vulnerable psEV	ITGA9
hsa-miR-152-3p	up-regulated in vulnerable psEV	ITGB8
hsa-miR-152-3p	up-regulated in vulnerable psEV	ITPK1
hsa-miR-152-3p	up-regulated in vulnerable psEV	ITSN2
hsa-miR-152-3p	up-regulated in vulnerable psEV	JARID2
hsa-miR-152-3p	up-regulated in vulnerable psEV	JHDM1D
hsa-miR-152-3p	up-regulated in vulnerable psEV	JMJD1C
hsa-miR-152-3p	up-regulated in vulnerable psEV	JMY
hsa-miR-152-3p	up-regulated in vulnerable psEV	JPH3
hsa-miR-152-3p	up-regulated in vulnerable psEV	KANSL1
hsa-miR-152-3p	up-regulated in vulnerable psEV	KAT7
hsa-miR-152-3p	up-regulated in vulnerable psEV	KAT7
hsa-miR-152-3p	up-regulated in vulnerable psEV	KCND3
hsa-miR-152-3p	up-regulated in vulnerable psEV	KCND3
hsa-miR-152-3p	up-regulated in vulnerable psEV	KCNH1
hsa-miR-152-3p	up-regulated in vulnerable psEV	KCNJ6
hsa-miR-152-3p	up-regulated in vulnerable psEV	KCNN3
hsa-miR-152-3p	up-regulated in vulnerable psEV	KCNQ4
hsa-miR-152-3p	up-regulated in vulnerable psEV	KCNQ4
hsa-miR-152-3p	up-regulated in vulnerable psEV	KDM2B
hsa-miR-152-3p	up-regulated in vulnerable psEV	KDM5A
hsa-miR-152-3p	up-regulated in vulnerable psEV	KDM6B
hsa-miR-152-3p	up-regulated in vulnerable psEV	KIAA0226
hsa-miR-152-3p	up-regulated in vulnerable psEV	KIAA0232
hsa-miR-152-3p	up-regulated in vulnerable psEV	KIAA0232
hsa-miR-152-3p	up-regulated in vulnerable psEV	KIAA1045
hsa-miR-152-3p	up-regulated in vulnerable psEV	KIAA1217
hsa-miR-152-3p	up-regulated in vulnerable psEV	KIAA1324L
hsa-miR-152-3p	up-regulated in vulnerable psEV	KIAA1468
hsa-miR-152-3p	up-regulated in vulnerable psEV	KIAA1549
hsa-miR-152-3p	up-regulated in vulnerable psEV	KIT
hsa-miR-152-3p	up-regulated in vulnerable psEV	KLC2
hsa-miR-152-3p	up-regulated in vulnerable psEV	KLF4
hsa-miR-152-3p	up-regulated in vulnerable psEV	KLF5
hsa-miR-152-3p	up-regulated in vulnerable psEV	KLF6
hsa-miR-152-3p	up-regulated in vulnerable psEV	KLF6
hsa-miR-152-3p	up-regulated in vulnerable psEV	KLHL18
hsa-miR-152-3p	up-regulated in vulnerable psEV	KLHL5
hsa-miR-152-3p	up-regulated in vulnerable psEV	KMT2A
hsa-miR-152-3p	up-regulated in vulnerable psEV	KMT2A
hsa-miR-152-3p	up-regulated in vulnerable psEV	KPNA1
hsa-miR-152-3p	up-regulated in vulnerable psEV	KPNA4
hsa-miR-152-3p	up-regulated in vulnerable psEV	LAMA4
hsa-miR-152-3p	up-regulated in vulnerable psEV	LBR
hsa-miR-152-3p	up-regulated in vulnerable psEV	LCOR
hsa-miR-152-3p	up-regulated in vulnerable psEV	LDLR
hsa-miR-152-3p	up-regulated in vulnerable psEV	LEPROTL1
hsa-miR-152-3p	up-regulated in vulnerable psEV	LEPROTL1
hsa-miR-152-3p	up-regulated in vulnerable psEV	LGALS8
hsa-miR-152-3p	up-regulated in vulnerable psEV	LIMD2
hsa-miR-152-3p	up-regulated in vulnerable psEV	LIN28A
hsa-miR-152-3p	up-regulated in vulnerable psEV	LIN28B
hsa-miR-152-3p	up-regulated in vulnerable psEV	LIPA
hsa-miR-152-3p	up-regulated in vulnerable psEV	LMAN1
hsa-miR-152-3p	up-regulated in vulnerable psEV	LMTK2
hsa-miR-152-3p	up-regulated in vulnerable psEV	LNPEP
hsa-miR-152-3p	up-regulated in vulnerable psEV	LONRF3
hsa-miR-152-3p	up-regulated in vulnerable psEV	LRCH1
hsa-miR-152-3p	up-regulated in vulnerable psEV	LRFN1
hsa-miR-152-3p	up-regulated in vulnerable psEV	LRP2
hsa-miR-152-3p	up-regulated in vulnerable psEV	LRP4
hsa-miR-152-3p	up-regulated in vulnerable psEV	LRP8
hsa-miR-152-3p	up-regulated in vulnerable psEV	LRRC41
hsa-miR-152-3p	up-regulated in vulnerable psEV	LTBP1
hsa-miR-152-3p	up-regulated in vulnerable psEV	LYRM2
hsa-miR-152-3p	up-regulated in vulnerable psEV	LYSMD2
hsa-miR-152-3p	up-regulated in vulnerable psEV	LYSMD3
hsa-miR-152-3p	up-regulated in vulnerable psEV	MAF
hsa-miR-152-3p	up-regulated in vulnerable psEV	MAF1
hsa-miR-152-3p	up-regulated in vulnerable psEV	MAFB
hsa-miR-152-3p	up-regulated in vulnerable psEV	MAFG
hsa-miR-152-3p	up-regulated in vulnerable psEV	MAP1B
hsa-miR-152-3p	up-regulated in vulnerable psEV	MAP2K1
hsa-miR-152-3p	up-regulated in vulnerable psEV	MAP3K2
hsa-miR-152-3p	up-regulated in vulnerable psEV	MAP3K4
hsa-miR-152-3p	up-regulated in vulnerable psEV	MAP3K9
hsa-miR-152-3p	up-regulated in vulnerable psEV	MAP4K2
hsa-miR-152-3p	up-regulated in vulnerable psEV	MARCH2
hsa-miR-152-3p	up-regulated in vulnerable psEV	MARCH3
hsa-miR-152-3p	up-regulated in vulnerable psEV	MARCH3
hsa-miR-152-3p	up-regulated in vulnerable psEV	MAX
hsa-miR-152-3p	up-regulated in vulnerable psEV	MBOAT2
hsa-miR-152-3p	up-regulated in vulnerable psEV	MCM3AP
hsa-miR-152-3p	up-regulated in vulnerable psEV	MDFIC
hsa-miR-152-3p	up-regulated in vulnerable psEV	MDGA2
hsa-miR-152-3p	up-regulated in vulnerable psEV	MDM4
hsa-miR-152-3p	up-regulated in vulnerable psEV	MECP2
hsa-miR-152-3p	up-regulated in vulnerable psEV	MED1
hsa-miR-152-3p	up-regulated in vulnerable psEV	MED12L
hsa-miR-152-3p	up-regulated in vulnerable psEV	MEOX2
hsa-miR-152-3p	up-regulated in vulnerable psEV	MEOX2
hsa-miR-152-3p	up-regulated in vulnerable psEV	MET
hsa-miR-152-3p	up-regulated in vulnerable psEV	MGAT4A
hsa-miR-152-3p	up-regulated in vulnerable psEV	MGAT4A
hsa-miR-152-3p	up-regulated in vulnerable psEV	MGAT5
hsa-miR-152-3p	up-regulated in vulnerable psEV	MGLL
hsa-miR-152-3p	up-regulated in vulnerable psEV	MIER1
hsa-miR-152-3p	up-regulated in vulnerable psEV	MIER1
hsa-miR-152-3p	up-regulated in vulnerable psEV	MITF
hsa-miR-152-3p	up-regulated in vulnerable psEV	MITF
hsa-miR-152-3p	up-regulated in vulnerable psEV	MLEC
hsa-miR-152-3p	up-regulated in vulnerable psEV	MLLT10
hsa-miR-152-3p	up-regulated in vulnerable psEV	MLLT6
hsa-miR-152-3p	up-regulated in vulnerable psEV	MMD
hsa-miR-152-3p	up-regulated in vulnerable psEV	MMP15
hsa-miR-152-3p	up-regulated in vulnerable psEV	MMP19
hsa-miR-152-3p	up-regulated in vulnerable psEV	MMS19
hsa-miR-152-3p	up-regulated in vulnerable psEV	MNT
hsa-miR-152-3p	up-regulated in vulnerable psEV	MOB1B
hsa-miR-152-3p	up-regulated in vulnerable psEV	MOCOS
hsa-miR-152-3p	up-regulated in vulnerable psEV	MOGS
hsa-miR-152-3p	up-regulated in vulnerable psEV	MOSPD1
hsa-miR-152-3p	up-regulated in vulnerable psEV	MPP2
hsa-miR-152-3p	up-regulated in vulnerable psEV	MPPED2
hsa-miR-152-3p	up-regulated in vulnerable psEV	MRAS
hsa-miR-152-3p	up-regulated in vulnerable psEV	MRPS10
hsa-miR-152-3p	up-regulated in vulnerable psEV	MRPS25
hsa-miR-152-3p	up-regulated in vulnerable psEV	MSI2
hsa-miR-152-3p	up-regulated in vulnerable psEV	MTA2
hsa-miR-152-3p	up-regulated in vulnerable psEV	MTF1
hsa-miR-152-3p	up-regulated in vulnerable psEV	MTF1
hsa-miR-152-3p	up-regulated in vulnerable psEV	MTF1
hsa-miR-152-3p	up-regulated in vulnerable psEV	MTMR1
hsa-miR-152-3p	up-regulated in vulnerable psEV	MTMR10
hsa-miR-152-3p	up-regulated in vulnerable psEV	MTMR12
hsa-miR-152-3p	up-regulated in vulnerable psEV	MTMR14
hsa-miR-152-3p	up-regulated in vulnerable psEV	MTMR9
hsa-miR-152-3p	up-regulated in vulnerable psEV	MTMR9
hsa-miR-152-3p	up-regulated in vulnerable psEV	MTMR9
hsa-miR-152-3p	up-regulated in vulnerable psEV	MTSS1L
hsa-miR-152-3p	up-regulated in vulnerable psEV	MUM1L1
hsa-miR-152-3p	up-regulated in vulnerable psEV	MXD1
hsa-miR-152-3p	up-regulated in vulnerable psEV	MXD1
hsa-miR-152-3p	up-regulated in vulnerable psEV	MYBL1
hsa-miR-152-3p	up-regulated in vulnerable psEV	MYO9A
hsa-miR-152-3p	up-regulated in vulnerable psEV	MYO9A
hsa-miR-152-3p	up-regulated in vulnerable psEV	NAA15
hsa-miR-152-3p	up-regulated in vulnerable psEV	NAP1L1
hsa-miR-152-3p	up-regulated in vulnerable psEV	NAT14
hsa-miR-152-3p	up-regulated in vulnerable psEV	NAT8L
hsa-miR-152-3p	up-regulated in vulnerable psEV	NCAM1
hsa-miR-152-3p	up-regulated in vulnerable psEV	NCEH1
hsa-miR-152-3p	up-regulated in vulnerable psEV	NCKAP1
hsa-miR-152-3p	up-regulated in vulnerable psEV	NCKIPSD
hsa-miR-152-3p	up-regulated in vulnerable psEV	NCOA1
hsa-miR-152-3p	up-regulated in vulnerable psEV	NCOR1
hsa-miR-152-3p	up-regulated in vulnerable psEV	NCS1
hsa-miR-152-3p	up-regulated in vulnerable psEV	NDP
hsa-miR-152-3p	up-regulated in vulnerable psEV	NEURL1B
hsa-miR-152-3p	up-regulated in vulnerable psEV	NEURL4
hsa-miR-152-3p	up-regulated in vulnerable psEV	NEUROD1
hsa-miR-152-3p	up-regulated in vulnerable psEV	NFAT5
hsa-miR-152-3p	up-regulated in vulnerable psEV	NFAT5
hsa-miR-152-3p	up-regulated in vulnerable psEV	NFE2L1
hsa-miR-152-3p	up-regulated in vulnerable psEV	NFIX
hsa-miR-152-3p	up-regulated in vulnerable psEV	NFYA
hsa-miR-152-3p	up-regulated in vulnerable psEV	NGLY1
hsa-miR-152-3p	up-regulated in vulnerable psEV	NHS
hsa-miR-152-3p	up-regulated in vulnerable psEV	NLK
hsa-miR-152-3p	up-regulated in vulnerable psEV	NOG
hsa-miR-152-3p	up-regulated in vulnerable psEV	NOL4
hsa-miR-152-3p	up-regulated in vulnerable psEV	NOVA1
hsa-miR-152-3p	up-regulated in vulnerable psEV	NOVA2
hsa-miR-152-3p	up-regulated in vulnerable psEV	NPEPL1
hsa-miR-152-3p	up-regulated in vulnerable psEV	NPTN
hsa-miR-152-3p	up-regulated in vulnerable psEV	NPTN
hsa-miR-152-3p	up-regulated in vulnerable psEV	NPTX1
hsa-miR-152-3p	up-regulated in vulnerable psEV	NR2C2AP
hsa-miR-152-3p	up-regulated in vulnerable psEV	NR2E1
hsa-miR-152-3p	up-regulated in vulnerable psEV	NRARP
hsa-miR-152-3p	up-regulated in vulnerable psEV	NRAS
hsa-miR-152-3p	up-regulated in vulnerable psEV	NRD1
hsa-miR-152-3p	up-regulated in vulnerable psEV	NRP1
hsa-miR-152-3p	up-regulated in vulnerable psEV	NSD1
hsa-miR-152-3p	up-regulated in vulnerable psEV	NSD1
hsa-miR-152-3p	up-regulated in vulnerable psEV	NUDT3
hsa-miR-152-3p	up-regulated in vulnerable psEV	NUDT3
hsa-miR-152-3p	up-regulated in vulnerable psEV	NUDT3
hsa-miR-152-3p	up-regulated in vulnerable psEV	NUFIP2
hsa-miR-152-3p	up-regulated in vulnerable psEV	NUP43
hsa-miR-152-3p	up-regulated in vulnerable psEV	ORMDL1
hsa-miR-152-3p	up-regulated in vulnerable psEV	OSBPL11
hsa-miR-152-3p	up-regulated in vulnerable psEV	OSBPL11
hsa-miR-152-3p	up-regulated in vulnerable psEV	OSTF1
hsa-miR-152-3p	up-regulated in vulnerable psEV	OTUD4
hsa-miR-152-3p	up-regulated in vulnerable psEV	OTX2
hsa-miR-152-3p	up-regulated in vulnerable psEV	OXSR1
hsa-miR-152-3p	up-regulated in vulnerable psEV	PAG1
hsa-miR-152-3p	up-regulated in vulnerable psEV	PAN3
hsa-miR-152-3p	up-regulated in vulnerable psEV	PAPD4
hsa-miR-152-3p	up-regulated in vulnerable psEV	PAQR9
hsa-miR-152-3p	up-regulated in vulnerable psEV	PATL1
hsa-miR-152-3p	up-regulated in vulnerable psEV	PBXIP1
hsa-miR-152-3p	up-regulated in vulnerable psEV	PCYT1B
hsa-miR-152-3p	up-regulated in vulnerable psEV	PCYT2
hsa-miR-152-3p	up-regulated in vulnerable psEV	PDE4B
hsa-miR-152-3p	up-regulated in vulnerable psEV	PDE4D
hsa-miR-152-3p	up-regulated in vulnerable psEV	PDE4D
hsa-miR-152-3p	up-regulated in vulnerable psEV	PDE5A
hsa-miR-152-3p	up-regulated in vulnerable psEV	PDE7A
hsa-miR-152-3p	up-regulated in vulnerable psEV	PDIA3
hsa-miR-152-3p	up-regulated in vulnerable psEV	PDK4
hsa-miR-152-3p	up-regulated in vulnerable psEV	PHACTR2
hsa-miR-152-3p	up-regulated in vulnerable psEV	PHAX
hsa-miR-152-3p	up-regulated in vulnerable psEV	PHF20
hsa-miR-152-3p	up-regulated in vulnerable psEV	PHF3
hsa-miR-152-3p	up-regulated in vulnerable psEV	PHIP
hsa-miR-152-3p	up-regulated in vulnerable psEV	PI4KA
hsa-miR-152-3p	up-regulated in vulnerable psEV	PICALM
hsa-miR-152-3p	up-regulated in vulnerable psEV	PIGA
hsa-miR-152-3p	up-regulated in vulnerable psEV	PIGG
hsa-miR-152-3p	up-regulated in vulnerable psEV	PIK3C2A
hsa-miR-152-3p	up-regulated in vulnerable psEV	PIK3CA
hsa-miR-152-3p	up-regulated in vulnerable psEV	PIK3R3
hsa-miR-152-3p	up-regulated in vulnerable psEV	PITPNM2
hsa-miR-152-3p	up-regulated in vulnerable psEV	PLA2G15
hsa-miR-152-3p	up-regulated in vulnerable psEV	PLAA
hsa-miR-152-3p	up-regulated in vulnerable psEV	PNPLA2
hsa-miR-152-3p	up-regulated in vulnerable psEV	PNPLA6
hsa-miR-152-3p	up-regulated in vulnerable psEV	PNRC2
hsa-miR-152-3p	up-regulated in vulnerable psEV	PNRC2
hsa-miR-152-3p	up-regulated in vulnerable psEV	PODXL
hsa-miR-152-3p	up-regulated in vulnerable psEV	POU3F2
hsa-miR-152-3p	up-regulated in vulnerable psEV	POU4F2
hsa-miR-152-3p	up-regulated in vulnerable psEV	PPAP2B
hsa-miR-152-3p	up-regulated in vulnerable psEV	PPARD
hsa-miR-152-3p	up-regulated in vulnerable psEV	PPARGC1A
hsa-miR-152-3p	up-regulated in vulnerable psEV	PPARGC1B
hsa-miR-152-3p	up-regulated in vulnerable psEV	PPFIA2
hsa-miR-152-3p	up-regulated in vulnerable psEV	PPP1CB
hsa-miR-152-3p	up-regulated in vulnerable psEV	PPP1R10
hsa-miR-152-3p	up-regulated in vulnerable psEV	PPP1R10
hsa-miR-152-3p	up-regulated in vulnerable psEV	PPP1R12A
hsa-miR-152-3p	up-regulated in vulnerable psEV	PPP1R3B
hsa-miR-152-3p	up-regulated in vulnerable psEV	PPP1R7
hsa-miR-152-3p	up-regulated in vulnerable psEV	PPP1R9A
hsa-miR-152-3p	up-regulated in vulnerable psEV	PPP1R9B
hsa-miR-152-3p	up-regulated in vulnerable psEV	PPP2R5E
hsa-miR-152-3p	up-regulated in vulnerable psEV	PPP6R1
hsa-miR-152-3p	up-regulated in vulnerable psEV	PRDM15
hsa-miR-152-3p	up-regulated in vulnerable psEV	PREX1
hsa-miR-152-3p	up-regulated in vulnerable psEV	PRICKLE2
hsa-miR-152-3p	up-regulated in vulnerable psEV	PRKAA1
hsa-miR-152-3p	up-regulated in vulnerable psEV	PRKAG2
hsa-miR-152-3p	up-regulated in vulnerable psEV	PRNP
hsa-miR-152-3p	up-regulated in vulnerable psEV	PRR15
hsa-miR-152-3p	up-regulated in vulnerable psEV	PRR5L
hsa-miR-152-3p	up-regulated in vulnerable psEV	PRRG1
hsa-miR-152-3p	up-regulated in vulnerable psEV	PSEN1
hsa-miR-152-3p	up-regulated in vulnerable psEV	PTCD3
hsa-miR-152-3p	up-regulated in vulnerable psEV	PTEN
hsa-miR-152-3p	up-regulated in vulnerable psEV	PTEN
hsa-miR-152-3p	up-regulated in vulnerable psEV	PTGES3
hsa-miR-152-3p	up-regulated in vulnerable psEV	PTPN14
hsa-miR-152-3p	up-regulated in vulnerable psEV	PTPRA
hsa-miR-152-3p	up-regulated in vulnerable psEV	PTPRD
hsa-miR-152-3p	up-regulated in vulnerable psEV	PTPRM
hsa-miR-152-3p	up-regulated in vulnerable psEV	PVRL1
hsa-miR-152-3p	up-regulated in vulnerable psEV	QKI
hsa-miR-152-3p	up-regulated in vulnerable psEV	QKI
hsa-miR-152-3p	up-regulated in vulnerable psEV	QKI
hsa-miR-152-3p	up-regulated in vulnerable psEV	QKI
hsa-miR-152-3p	up-regulated in vulnerable psEV	RAB10
hsa-miR-152-3p	up-regulated in vulnerable psEV	RAB12
hsa-miR-152-3p	up-regulated in vulnerable psEV	RAB14
hsa-miR-152-3p	up-regulated in vulnerable psEV	RAB14
hsa-miR-152-3p	up-regulated in vulnerable psEV	RAB24
hsa-miR-152-3p	up-regulated in vulnerable psEV	RAB34
hsa-miR-152-3p	up-regulated in vulnerable psEV	RAB35
hsa-miR-152-3p	up-regulated in vulnerable psEV	RAB39B
hsa-miR-152-3p	up-regulated in vulnerable psEV	RAI14
hsa-miR-152-3p	up-regulated in vulnerable psEV	RALBP1
hsa-miR-152-3p	up-regulated in vulnerable psEV	RALY
hsa-miR-152-3p	up-regulated in vulnerable psEV	RASAL1
hsa-miR-152-3p	up-regulated in vulnerable psEV	RASSF8
hsa-miR-152-3p	up-regulated in vulnerable psEV	RBFOX2
hsa-miR-152-3p	up-regulated in vulnerable psEV	RBM24
hsa-miR-152-3p	up-regulated in vulnerable psEV	RBM24
hsa-miR-152-3p	up-regulated in vulnerable psEV	RC3H1
hsa-miR-152-3p	up-regulated in vulnerable psEV	RC3H1
hsa-miR-152-3p	up-regulated in vulnerable psEV	RCC2
hsa-miR-152-3p	up-regulated in vulnerable psEV	RFX7
hsa-miR-152-3p	up-regulated in vulnerable psEV	RGMA
hsa-miR-152-3p	up-regulated in vulnerable psEV	RICTOR
hsa-miR-152-3p	up-regulated in vulnerable psEV	RICTOR
hsa-miR-152-3p	up-regulated in vulnerable psEV	RLIM
hsa-miR-152-3p	up-regulated in vulnerable psEV	RMND5A
hsa-miR-152-3p	up-regulated in vulnerable psEV	RMND5A
hsa-miR-152-3p	up-regulated in vulnerable psEV	RNF219
hsa-miR-152-3p	up-regulated in vulnerable psEV	RNF38
hsa-miR-152-3p	up-regulated in vulnerable psEV	RNF44
hsa-miR-152-3p	up-regulated in vulnerable psEV	RNPEPL1
hsa-miR-152-3p	up-regulated in vulnerable psEV	ROBO1
hsa-miR-152-3p	up-regulated in vulnerable psEV	ROBO1
hsa-miR-152-3p	up-regulated in vulnerable psEV	ROBO2
hsa-miR-152-3p	up-regulated in vulnerable psEV	ROCK1
hsa-miR-152-3p	up-regulated in vulnerable psEV	ROCK1
hsa-miR-152-3p	up-regulated in vulnerable psEV	RORA
hsa-miR-152-3p	up-regulated in vulnerable psEV	RORB
hsa-miR-152-3p	up-regulated in vulnerable psEV	RP11-1055B8.7
hsa-miR-152-3p	up-regulated in vulnerable psEV	RPS6KA5
hsa-miR-152-3p	up-regulated in vulnerable psEV	RPS6KA5
hsa-miR-152-3p	up-regulated in vulnerable psEV	RPUSD1
hsa-miR-152-3p	up-regulated in vulnerable psEV	RSBN1L
hsa-miR-152-3p	up-regulated in vulnerable psEV	RTN4
hsa-miR-152-3p	up-regulated in vulnerable psEV	RUNX1T1
hsa-miR-152-3p	up-regulated in vulnerable psEV	RXRA
hsa-miR-152-3p	up-regulated in vulnerable psEV	RYBP
hsa-miR-152-3p	up-regulated in vulnerable psEV	S1PR1
hsa-miR-152-3p	up-regulated in vulnerable psEV	S1PR1
hsa-miR-152-3p	up-regulated in vulnerable psEV	SBF2
hsa-miR-152-3p	up-regulated in vulnerable psEV	SBNO1
hsa-miR-152-3p	up-regulated in vulnerable psEV	SCML2
hsa-miR-152-3p	up-regulated in vulnerable psEV	SCN8A
hsa-miR-152-3p	up-regulated in vulnerable psEV	SECISBP2L
hsa-miR-152-3p	up-regulated in vulnerable psEV	SERBP1
hsa-miR-152-3p	up-regulated in vulnerable psEV	SERBP1
hsa-miR-152-3p	up-regulated in vulnerable psEV	SERPINE1
hsa-miR-152-3p	up-regulated in vulnerable psEV	SESN2
hsa-miR-152-3p	up-regulated in vulnerable psEV	SESN3
hsa-miR-152-3p	up-regulated in vulnerable psEV	SESTD1
hsa-miR-152-3p	up-regulated in vulnerable psEV	SFMBT1
hsa-miR-152-3p	up-regulated in vulnerable psEV	SFMBT1
hsa-miR-152-3p	up-regulated in vulnerable psEV	SGCB
hsa-miR-152-3p	up-regulated in vulnerable psEV	SGMS1
hsa-miR-152-3p	up-regulated in vulnerable psEV	SH2B3
hsa-miR-152-3p	up-regulated in vulnerable psEV	SH3KBP1
hsa-miR-152-3p	up-regulated in vulnerable psEV	SH3PXD2A
hsa-miR-152-3p	up-regulated in vulnerable psEV	SIK1
hsa-miR-152-3p	up-regulated in vulnerable psEV	SIRT7
hsa-miR-152-3p	up-regulated in vulnerable psEV	SIRT7
hsa-miR-152-3p	up-regulated in vulnerable psEV	SIX4
hsa-miR-152-3p	up-regulated in vulnerable psEV	SKIDA1
hsa-miR-152-3p	up-regulated in vulnerable psEV	SKP1
hsa-miR-152-3p	up-regulated in vulnerable psEV	SLC13A2
hsa-miR-152-3p	up-regulated in vulnerable psEV	SLC16A6
hsa-miR-152-3p	up-regulated in vulnerable psEV	SLC24A2
hsa-miR-152-3p	up-regulated in vulnerable psEV	SLC24A4
hsa-miR-152-3p	up-regulated in vulnerable psEV	SLC25A44
hsa-miR-152-3p	up-regulated in vulnerable psEV	SLC2A1
hsa-miR-152-3p	up-regulated in vulnerable psEV	SLC2A14
hsa-miR-152-3p	up-regulated in vulnerable psEV	SLC2A3
hsa-miR-152-3p	up-regulated in vulnerable psEV	SLC30A9
hsa-miR-152-3p	up-regulated in vulnerable psEV	SLC35F1
hsa-miR-152-3p	up-regulated in vulnerable psEV	SLC43A2
hsa-miR-152-3p	up-regulated in vulnerable psEV	SLC45A3
hsa-miR-152-3p	up-regulated in vulnerable psEV	SLC5A3
hsa-miR-152-3p	up-regulated in vulnerable psEV	SLC7A11
hsa-miR-152-3p	up-regulated in vulnerable psEV	SLC7A5
hsa-miR-152-3p	up-regulated in vulnerable psEV	SLITRK3
hsa-miR-152-3p	up-regulated in vulnerable psEV	SMAD2
hsa-miR-152-3p	up-regulated in vulnerable psEV	SMAD5
hsa-miR-152-3p	up-regulated in vulnerable psEV	SMARCD1
hsa-miR-152-3p	up-regulated in vulnerable psEV	SMIM12
hsa-miR-152-3p	up-regulated in vulnerable psEV	SMIM17
hsa-miR-152-3p	up-regulated in vulnerable psEV	SMS
hsa-miR-152-3p	up-regulated in vulnerable psEV	SMURF2
hsa-miR-152-3p	up-regulated in vulnerable psEV	SNAP91
hsa-miR-152-3p	up-regulated in vulnerable psEV	SNN
hsa-miR-152-3p	up-regulated in vulnerable psEV	SNN
hsa-miR-152-3p	up-regulated in vulnerable psEV	SNPH
hsa-miR-152-3p	up-regulated in vulnerable psEV	SNRK
hsa-miR-152-3p	up-regulated in vulnerable psEV	SNX17
hsa-miR-152-3p	up-regulated in vulnerable psEV	SNX2
hsa-miR-152-3p	up-regulated in vulnerable psEV	SNX27
hsa-miR-152-3p	up-regulated in vulnerable psEV	SNX3
hsa-miR-152-3p	up-regulated in vulnerable psEV	SOBP
hsa-miR-152-3p	up-regulated in vulnerable psEV	SOCS3
hsa-miR-152-3p	up-regulated in vulnerable psEV	SOGA2
hsa-miR-152-3p	up-regulated in vulnerable psEV	SOS1
hsa-miR-152-3p	up-regulated in vulnerable psEV	SOS2
hsa-miR-152-3p	up-regulated in vulnerable psEV	SOS2
hsa-miR-152-3p	up-regulated in vulnerable psEV	SOX11
hsa-miR-152-3p	up-regulated in vulnerable psEV	SOX5
hsa-miR-152-3p	up-regulated in vulnerable psEV	SPIN1
hsa-miR-152-3p	up-regulated in vulnerable psEV	SPIRE1
hsa-miR-152-3p	up-regulated in vulnerable psEV	SPRY3
hsa-miR-152-3p	up-regulated in vulnerable psEV	SPRYD7
hsa-miR-152-3p	up-regulated in vulnerable psEV	SPTY2D1
hsa-miR-152-3p	up-regulated in vulnerable psEV	SRPK2
hsa-miR-152-3p	up-regulated in vulnerable psEV	SRSF11
hsa-miR-152-3p	up-regulated in vulnerable psEV	SSBP3
hsa-miR-152-3p	up-regulated in vulnerable psEV	SSR1
hsa-miR-152-3p	up-regulated in vulnerable psEV	ST18
hsa-miR-152-3p	up-regulated in vulnerable psEV	ST8SIA3
hsa-miR-152-3p	up-regulated in vulnerable psEV	STARD13
hsa-miR-152-3p	up-regulated in vulnerable psEV	STK38L
hsa-miR-152-3p	up-regulated in vulnerable psEV	STOX2
hsa-miR-152-3p	up-regulated in vulnerable psEV	STRADB
hsa-miR-152-3p	up-regulated in vulnerable psEV	STT3A
hsa-miR-152-3p	up-regulated in vulnerable psEV	STX11
hsa-miR-152-3p	up-regulated in vulnerable psEV	STX3
hsa-miR-152-3p	up-regulated in vulnerable psEV	STX6
hsa-miR-152-3p	up-regulated in vulnerable psEV	STXBP5
hsa-miR-152-3p	up-regulated in vulnerable psEV	SUGT1
hsa-miR-152-3p	up-regulated in vulnerable psEV	SULF1
hsa-miR-152-3p	up-regulated in vulnerable psEV	SYNCRIP
hsa-miR-152-3p	up-regulated in vulnerable psEV	SYNJ1
hsa-miR-152-3p	up-regulated in vulnerable psEV	SYT1
hsa-miR-152-3p	up-regulated in vulnerable psEV	SYT2
[truncated: 29,089 more rows]

## Sheet: GO and KEGG list1
GO and KEGG enrichment analyses of the target genes of up-regulated DEmiRNAs in vulnerable psEV.
Terms	ID	Description	GeneRatio	BgRatio	pvalue	p.adjust	qvalue	Count	Gene Symbol
GOBP	GO:0016055	Wnt signaling pathway	147/3036	461/18614	4.58927e-17	9.52579e-14	7.25749e-14	147	AMER2/APC/CELSR2/CSNK2A1/DAAM1/DAAM2/DRD2/DVL3/FBXW4/FGFR2/G3BP1/GPC4/GPC6/GRB10/GRK5/LRP4/LYPD6/MAPK14/MARK2/PPM1A/PPP1CA/PPP2CA/PRKAA2/PTPRU/RYK/SHISA6/SMURF1/TLE3/TMEM170B/TMEM198/TNFAIP3/TSKU/VANGL1/VANGL2/ZNRF3/STK4/TBX18/AMER1/ATP6AP2/BCL7B/BICC1/CDK14/EDNRA/EGFR/FGF2/KLF4/KPNA1/MDFIC/MITF/NDP/NLK/NOG/NRARP/PBXIP1/PRDM15/PRICKLE2/PRKAA1/PSEN1/PTEN/SMURF2/SNX3/SPIN1/SULF1/TBL1XR1/USP47/WNT1/…
GOBP	GO:0043087	regulation of GTPase activity	104/3036	364/18614	2.18401e-09	3.16276e-07	2.40963e-07	104	CORO1C/DVL3/ERBB2/GMIP/MAPRE2/MYO9A/NEDD9/PAFAH1B1/PKP4/PLXNA1/RALGPS2/RAP1A/RAPGEF4/RAPGEF5/RAPGEFL1/RASA2/RASAL2/RASGEF1A/RASGRF1/RASGRF2/SEMA4D/SGSM2/SH3BP4/SLC27A4/SMCR8/SNX18/SRGAP2/STMN3/TBC1D1/TBC1D16/TBC1D22B/TBC1D8B/THY1/TRAPPC6B/VAV3/PLXNC1/RALGPS1/AJUBA/ARAP2/ARFGEF1/CAV2/CBLB/DOCK6/GAPVD1/LRCH1/MET/PICALM/PREX1/RALBP1/RASAL1/RCC2/RGMA/RICTOR/S1PR1/SOS1/SOS2/TBC1D5/TBC1D8/VAV2/ADAP1/AM…
GOBP	GO:0010586	miRNA metabolic process	39/3036	97/18614	1.5838e-08	1.58587e-06	1.20823e-06	39	AGO2/AGO4/ATOH8/DICER1/DIS3L2/ETS1/LIN28A/LIN28B/NCOR2/NFIB/REST/SREBF2/SRF/STAT3/TRIM71/ZNF512B/SMAD6/EGFR/ESR1/FGF2/KLF4/KLF5/NCOR1/PPARD/RC3H1/TEAD1/TGFB2/APLN/BMPR1A/FOSL1/MYB/NFATC3/POU2F1/SMAD3/TERT/GATA6/HIF1A/NR3C1/SND1
GOBP	GO:1902893	regulation of miRNA transcription	30/3036	68/18614	5.94465e-08	4.62717e-06	3.52533e-06	30	ATOH8/ETS1/NCOR2/NFIB/REST/SREBF2/SRF/STAT3/ZNF512B/SMAD6/EGFR/ESR1/FGF2/KLF4/KLF5/NCOR1/PPARD/TEAD1/TGFB2/APLN/BMPR1A/FOSL1/MYB/NFATC3/POU2F1/SMAD3/TERT/GATA6/HIF1A/NR3C1
GOBP	GO:0034329	cell junction assembly	116/3036	444/18614	6.90314e-08	5.0883e-06	3.87666e-06	116	ACHE/ADD2/APC/BCL2/BSN/CAMSAP3/CDH5/CORO1C/CORO2B/DRD2/DUSP3/EPHA7/ERBB4/FBXO45/GJC1/GPC4/IL1RAPL1/LGI2/LRP4/MYO9A/NRG3/NRXN1/PEAK1/PKP4/RAP1A/RYK/SEMA4D/SLC39A9/SLITRK6/SPTBN2/SRF/SRGAP2/THY1/WDR1/BDNF/EPB41L5/AJUBA/ANK2/CDH20/CDH7/CHRNB2/EFNB2/GABRA1/GAP43/GPM6A/GRID2/ITGA5/MAP1B/MECP2/NPTN/NPTX1/NRP1/PTEN/PTPRA/PTPRD/RCC2/ROBO2/ROCK1/SIX4/SLITRK3/TEK/UGT8/VMP1/AMIGO1/AMIGO3/APP/ARL2/BCR/C1QL3/…
GOBP	GO:0010810	regulation of cell-substrate adhesion	68/3036	222/18614	7.23822e-08	5.13962e-06	3.91576e-06	68	ACER2/ANGPT2/ATXN3/BCL2/CAMSAP3/CORO1C/CORO2B/DUSP3/FUT1/NEDD9/ONECUT2/PEAK1/RREB1/ST6GAL1/THY1/VWC2/EPB41L5/HAS2/STK4/CALR/CDK6/CSF1/FOXF1/ITGA5/NRP1/PREX1/PTEN/PTPRA/RCC2/ROCK1/SERPINE1/TEK/WNT1/ARL2/CASK/CLASP1/CRK/CRKL/CX3CL1/DDR1/EPHA1/FERMT2/FZD4/GSK3B/KANK1/KDR/LIMS1/MINK1/MYADM/NF1/PIK3R1/PTPRJ/ROCK2/SMAD3/SPRY4/TSC1/VEGFA/WNT4/BCAS3/CCDC80/CCR7/DAB2/DAG1/ITGB3/MDK/RAC1/RASA1/RSU1
GOBP	GO:0071496	cellular response to external stimulus	90/3036	327/18614	1.70465e-07	1.04067e-05	7.92864e-06	90	AIFM1/BAK1/BCL2/BMPR2/CASP2/CDKN2B/CPEB4/CYP24A1/ERCC6/JMY/KCNB1/LEP/MAP3K1/MTMR3/PIK3C2B/PPP1R9B/PRKAA2/SP1/SREBF2/SRF/SUV39H1/VDR/ZFYVE1/CASP8/HABP4/ATG14/DSC2/FGF2/GADD45A/IL15/INHBB/MAP3K2/MAX/MED1/NCOA1/PDK4/PRKAA1/PRKAG2/RICTOR/RXRA/SESN2/SESN3/SLC2A1/SLC7A5/TNRC6A/USP33/AOC1/ARHGAP35/CASR/CHEK1/FOSL1/FOXO1/GABARAPL1/HNRNPA1/IGF1R/ITGA2/KCNJ2/MAPK8/MN1/NDOR1/NUAK1/PIEZO1/PIM1/PPM1D/PRKAB2/R…
GOBP	GO:0001952	regulation of cell-matrix adhesion	43/3036	125/18614	5.75006e-07	2.91103e-05	2.21785e-05	43	ACER2/BCL2/CAMSAP3/CORO1C/DUSP3/FUT1/ONECUT2/PEAK1/THY1/EPB41L5/CDK6/CSF1/NRP1/PTEN/PTPRA/RCC2/ROCK1/SERPINE1/TEK/CASK/CLASP1/CX3CL1/DDR1/EPHA1/FERMT2/GSK3B/KDR/LIMS1/MINK1/NF1/PIK3R1/PTPRJ/ROCK2/SMAD3/TSC1/VEGFA/WNT4/BCAS3/CCR7/DAG1/ITGB3/RAC1/RASA1
GOBP	GO:0090287	regulation of cellular response to growth factor stimulus	92/3036	345/18614	5.84393e-07	2.93469e-05	2.23587e-05	92	ADAM17/BMPR2/CCBE1/CDH5/CDKN2B/CRB2/FAM89B/FGFR1/GPC1/GRB10/ITGA8/ONECUT2/PPM1A/PTPN1/SCUBE3/SMAD2/SMURF1/SOX11/VWC2/ZBTB7A/SMAD6/TBX20/ATP2B4/CAV2/DLL1/DSTYK/EPN2/FBN1/FGF2/ING2/ITGA5/LRP2/LTBP1/NOG/NPTN/NRP1/OTX2/RGMA/ROBO1/SMURF2/SPRY3/SULF1/UBE2D1/UBE2D3/WNT1/ZDHHC17/ADAMTS3/APLN/BCL9L/CASK/CRIM1/FGF1/FGF18/FGF9/FKBP1A/FSTL1/FZD4/GATA4/HIPK2/KDR/LATS2/LDLRAD4/LTBP4/MTMR4/MYO1C/NOTCH2/OGT/RBPJ…
GOBP	GO:0034976	response to endoplasmic reticulum stress	67/3036	259/18614	5.32337e-05	0.00101063	0.000769976	67	AIFM1/ATXN3/BAK1/BCL2/BRSK2/EDEM1/EIF2B5/ELAVL4/MAN1B1/PTPN1/RASGRF1/RASGRF2/RCN3/RNF121/SEL1L/SVIP/SYVN1/TMBIM6/UBE2J1/YOD1/ERMP1/AQP11/ATP2A2/BCL2L11/CALR/CANX/DNAJB12/ERLIN1/HSP90B1/NGLY1/PDIA3/SESN2/UBE4B/UBXN1/ATF6/BFAR/CCND1/CHAC1/DDX3X/ERLIN2/FAF1/FBXO17/FBXO27/FICD/GORASP2/GSK3B/MBTPS2/OS9/PDIA6/PIK3R1/RNF183/TMEM259/UBE4A/UBXN10/USP14/USP19/USP25/VAPB/CREB3L2/DNAJC3/ERN1/HERPUD1/PARP8/RN…
GOBP	GO:0001666	response to hypoxia	73/3036	293/18614	9.38512e-05	0.00162336	0.0012368	73	ABAT/ADAM17/ANGPT2/BCL2/CD34/DRD2/HIF1AN/HK2/LEP/PDK3/REST/RORA/RYR2/SRF/STC1/SUV39H1/SUV39H2/TMBIM6/ANGPTL4/IRAK1/AJUBA/ATP7A/CCNA2/CDKN1B/CHRNB2/DDAH1/EDNRA/EPAS1/HSP90B1/MDM4/MECP2/PPARD/PRKAA1/SLC2A1/TFRC/TGFB2/UCP3/AK4/ALAD/CASR/CBFA2T3/CPEB2/CYGB/EGLN1/EGLN2/HIPK2/ITGA2/NF1/NOS1/NPEPPS/PAM/RBPJ/ROCK2/SCN2A/SIRT4/SLC6A4/SMAD3/TERT/TGFBR3/TXN2/UCP2/USP19/VEGFA/ALKBH5/CPEB1/E2F1/GATA6/HIF1A/NR…
GOBP	GO:0070085	glycosylation	62/3036	245/18614	0.000192528	0.00286811	0.00218515	62	ACER2/B3GALNT2/B4GALT1/B4GALT6/FUT1/FUT4/GALNT14/GALNT7/GCNT1/GXYLT1/MAN1B1/MGAT4A/PMM2/SLC35C1/ST6GAL1/ST6GALNAC6/ST8SIA4/TET2/TET3/TMTC2/UBE2J1/B3GNT9/AQP11/ARFGEF1/B4GALT2/B4GALT5/C1GALT1/COG5/ENTPD5/EOGT/EXTL3/FUT9/IL15/MGAT5/MLEC/MOGS/PSEN1/ST8SIA3/STT3A/A4GNT/B3GALT1/CHP1/COG3/DHDDS/DOLPP1/DPY19L4/FKRP/GALNT1/GALNT13/GBA2/GCNT4/GMPPB/GRM7/OGT/PMM1/TRAK1/TRIP11/ALG9/MGAT2/ST3GAL1/ST6GAL2/TUS…
GOBP	GO:0006096	glycolytic process	27/3036	85/18614	0.000312088	0.0042995	0.00327569	27	FOXK2/HK2/IFNG/PRKAA2/SLC4A4/STAT3/ZBTB7A/MLXIPL/ZBTB20/IGF1/NCOR1/PRKAA1/PRKAG2/PSEN1/APP/ARL2/CBFA2T3/DHTKD1/FOXK1/GIT1/HTR2A/INSR/OGT/UCP2/HIF1A/P2RX7/PFKM
GOBP	GO:0006757	ATP generation from ADP	27/3036	86/18614	0.00038513	0.00509174	0.00387928	27	FOXK2/HK2/IFNG/PRKAA2/SLC4A4/STAT3/ZBTB7A/MLXIPL/ZBTB20/IGF1/NCOR1/PRKAA1/PRKAG2/PSEN1/APP/ARL2/CBFA2T3/DHTKD1/FOXK1/GIT1/HTR2A/INSR/OGT/UCP2/HIF1A/P2RX7/PFKM
GOBP	GO:0001678	intracellular glucose homeostasis	42/3036	157/18614	0.000587647	0.00693045	0.00528015	42	BRSK2/CDK16/FOXK2/HK2/KCNB1/LIN28A/PDK3/PRKAA2/RAF1/SRF/ZNF236/MLXIPL/OSBP/PIK3CA/ZBTB20/NEUROD1/NPTX1/PPARD/PPARGC1A/PRKAA1/VSNL1/ADCY5/CASR/FOXK1/FOXO1/GATA4/IGF1R/KLF7/NUCKS1/PAX2/PIK3R1/PIM3/RAB11FIP2/RAB11FIP5/SIDT2/STXBP3/UCP2/ERN1/HIF1A/SIN3A/SOX4/ZBED6
GOBP	GO:0046031	ADP metabolic process	28/3036	94/18614	0.000778706	0.00867442	0.00660885	28	FOXK2/HK2/IFNG/PRKAA2/SLC4A4/STAT3/ZBTB7A/MLXIPL/ZBTB20/IGF1/NCOR1/PRKAA1/PRKAG2/PSEN1/AK4/APP/ARL2/CBFA2T3/DHTKD1/FOXK1/GIT1/HTR2A/INSR/OGT/UCP2/HIF1A/P2RX7/PFKM
GOBP	GO:0050708	regulation of protein secretion	65/3036	275/18614	0.00100003	0.0105905	0.00806864	65	ABAT/ACHE/ACVR1C/ADAM9/BRSK2/CDK16/DRD2/HMGCR/IER3IP1/IFNG/KCNB1/LEP/MYO18A/RAPGEF4/REST/RFX3/STXBP5L/SYT7/OSBP/ARFIP1/CLOCK/CNR1/CPT1A/IGF1/INHBB/NEUROD1/PPARD/STXBP5/TGFB2/VSNL1/ACSL4/ADCY5/ADORA2A/CASR/CD2AP/CHRM3/FOXO1/GLUD1/IRS1/KCNN4/KLF7/PAM/PIM3/RAB11FIP1/RAB11FIP5/SEC24A/SIDT2/SIRT4/SLC12A2/SLC25A22/SNAP25/SYT4/TM7SF3/UCP2/ABCG1/BMP6/CHGA/HIF1A/P2RX7/PCSK1/PFKM/SOX4/TFAP2B/WLS/ZBED6
GOBP	GO:0060837	blood vessel endothelial cell differentiation	7/3036	13/18614	0.00209764	0.0183198	0.0139575	7	PROX1/DLL1/NRP1/KDR/RBPJ/TMEM100/HEY1
GOBP	GO:0043542	endothelial cell migration	65/3036	283/18614	0.00213694	0.0185848	0.0141594	65	ADAM17/AKT3/ANGPT2/ATOH8/BMPR2/CCBE1/CDH5/ETS1/FGFR1/FUT1/MAP3K3/PLCG1/PROX1/SCARB1/SP1/SRF/STARD13/STC1/TGFBR1/HDAC5/PATZ1/PIK3CA/ATP2B4/CALR/DLL4/EFNB2/EGR3/FGF2/GADD45A/KLF4/LGALS8/MECP2/MEOX2/MET/NR2E1/NRP1/PIK3C2A/PIK3R3/PTPRM/ROBO1/TEK/TMSB4X/AMOT/CARD10/FBXW7/FGF1/FGF18/FSTL1/KDR/MAP2K3/NF1/NRP2/ROCK2/SLIT2/SPRED1/VEGFA/WNT7A/BCAS3/HIF1A/ITGB3/KRIT1/RAC1/SASH1/SRPX2/VSTM4
GOCC	GO:0030139	endocytic vesicle	83/3119	347/19518	7.22776e-05	0.00105706	0.000779837	83	CACNG2/DRD2/FLOT2/M6PR/MYO1E/PIK3C2B/RAB22A/RAB8B/RIN3/SCARB1/SCARB2/SCARF1/SGIP1/SRGAP2/STX6/STX7/SYT2/SYT7/TGOLN2/UVRAG/RABEP1/SYT11/ABCA1/ATG14/ATP7A/CALR/CAMK2A/CLCN3/EGFR/GAPVD1/HLA-DQB1/HLA-DQB2/HSP90B1/LDLR/LRP2/PDIA3/PICALM/RAB10/RAB14/RAB34/RAB35/SH3KBP1/SNX3/SYT1/TFRC/TGFA/WASL/WNT1/ADRB2/AMOT/ANXA11/AP2A1/AP2B1/CD163/CD2AP/CDC42EP2/ENTPD7/FZD4/IGF2R/MYO1C/OCRL/PLD1/PTCH1/RAB11FIP1/RAB1…
KEGG	hsa04010	MAPK signaling pathway	107/1498	300/8878	9.96755e-16	3.36903e-13	2.17188e-13	107	AKT3/ANGPT2/CACNB1/CACNB3/CACNG2/DUSP3/DUSP6/DUSP7/ERBB2/ERBB3/ERBB4/FGFR1/FGFR2/GDNF/IKBKG/MAP2K7/MAP3K1/MAP3K10/MAP3K11/MAP3K3/MAP3K9/MAPK10/MAPK12/MAPK14/MAPK8IP2/MKNK2/PPM1A/RAF1/RAP1A/RASA2/RASGRF1/RASGRF2/RPS6KA1/SRF/TAOK1/TGFBR1/TRAF6/BDNF/IRAK1/KRAS/STK4/TAB1/CDC25B/CSF1/DUSP1/DUSP16/DUSP8/EGFR/FGF2/GADD45A/IGF1/KIT/MAP2K1/MAP3K2/MAP3K4/MAP4K2/MAX/MET/MRAS/NLK/NRAS/RPS6KA5/SOS1/SOS2/TEK/T…
KEGG	hsa04150	mTOR signaling pathway	59/1498	158/8878	4.02373e-10	1.13335e-08	7.30625e-09	59	AKT1S1/AKT3/DVL3/EIF4EBP1/GRB10/PRKAA2/RAF1/RPS6KA1/SLC38A9/KRAS/PIK3CA/IGF1/MAP2K1/NRAS/PIK3R3/PRKAA1/PRR5L/PTEN/RICTOR/SESN2/SLC7A5/SOS1/SOS2/STRADB/WNT1/WNT10B/ATP6V1B2/CAB39/DEPTOR/EIF4B/EIF4E/FNIP2/FZD4/FZD6/GSK3B/IGF1R/IKBKB/INSR/IRS1/LAMTOR3/LRP6/PIK3R1/RNF152/RPS6KA3/RPS6KA6/RRAGA/SEH1L/SGK1/TSC1/WNT2B/WNT3A/WNT4/WNT7A/FZD3/FZD8/LPIN3/MAPK1/ULK1/WNT9B
KEGG	hsa04510	Focal adhesion	68/1498	203/8878	4.12998e-09	9.97096e-08	6.42787e-08	68	AKT3/BCL2/COL4A3/ERBB2/ITGA1/ITGA7/ITGA8/ITGA9/MAPK10/PAK3/PPP1CA/PPP1R12B/RAF1/RAP1A/RASGRF1/VAV3/ITGB8/MYL9/PIK3CA/CAV2/COL2A1/COL4A1/COL6A3/EGFR/IGF1/ITGA11/ITGA5/LAMA4/MAP2K1/MET/PIK3R3/PPP1CB/PPP1R12A/PTEN/ROCK1/SOS1/SOS2/VAV2/ARHGAP35/ARHGAP5/CCND1/CCND2/CCND3/CRK/CRKL/DIAPH1/GSK3B/IGF1R/ITGA10/ITGA2/KDR/LAMC1/MAPK8/MYLK/MYLK4/PAK2/PIK3R1/RAPGEF1/RELN/ROCK2/VEGFA/ZYX/ITGB3/MAPK1/MYL12A/PAK1…
KEGG	hsa04218	Cellular senescence	55/1498	157/8878	2.21441e-08	4.40278e-07	2.83829e-07	55	AKT3/CDKN2B/E2F2/E2F3/EIF4EBP1/ETS1/HIPK3/MAPK12/MAPK14/PPP1CA/RAF1/SMAD2/TGFBR1/KRAS/PIK3CA/CCNA2/CDK6/GADD45A/MAP2K1/MRAS/NRAS/PIK3R3/PPP1CB/PTEN/SERPINE1/TGFB2/BTRC/CALM1/CCND1/CCND2/CCND3/CCNE1/CDC25A/CDK1/CDK4/CHEK1/FOXO1/GADD45G/GATA4/HIPK2/MAP2K3/MAP2K6/NFATC2/NFATC3/PIK3R1/RASSF5/SMAD3/TSC1/CALM3/E2F1/FOXM1/MAPK1/RAD9A/TGFBR2/VDAC1
KEGG	hsa04012	ErbB signaling pathway	35/1498	86/8878	1.28771e-07	2.29076e-06	1.47676e-06	35	ABL2/AKT3/EIF4EBP1/ERBB2/ERBB3/ERBB4/MAP2K7/MAPK10/NRG3/PAK3/PLCG1/RAF1/KRAS/PIK3CA/STAT5B/CAMK2A/CBLB/CDKN1B/EGFR/MAP2K1/NRAS/PIK3R3/SOS1/SOS2/TGFA/CRK/CRKL/GSK3B/MAPK8/PAK2/PIK3R1/CBL/EREG/MAPK1/PAK1
KEGG	hsa04068	FoxO signaling pathway	47/1498	133/8878	1.72856e-07	2.77998e-06	1.79214e-06	47	AKT3/CDKN2B/MAPK10/MAPK12/MAPK14/PRKAA2/RAF1/STAT3/TGFBR1/IRS4/KRAS/PIK3CA/STK4/BCL2L11/CDKN1B/EGFR/GADD45A/HOMER1/IGF1/MAP2K1/NLK/NRAS/PIK3R3/PRKAA1/PRKAG2/PTEN/S1PR1/SOS1/SOS2/TGFB2/CCND1/CCND2/FOXO1/GABARAPL1/GADD45G/IGF1R/IKBKB/INSR/IRS1/MAPK8/PIK3R1/PRKAB2/SGK1/SMAD3/MAPK1/PLK3/TGFBR2
KEGG	hsa04310	Wnt signaling pathway	56/1498	174/8878	4.39772e-07	5.36558e-06	3.45897e-06	56	APC/CSNK2A1/DAAM1/DAAM2/DVL3/GPC4/MAPK10/RYK/TLE3/VANGL1/VANGL2/ZNRF3/CAMK2A/NLK/PPARD/PRICKLE2/PSEN1/SKP1/TBL1XR1/WNT1/WNT10B/AXIN2/BTRC/CCDC88C/CCND1/CCND2/CCND3/CTNNBIP1/FOSL1/FZD4/FZD6/GSK3B/LRP6/MAPK8/NFATC2/NFATC3/NKD1/RNF43/ROCK2/ROR1/RSPO2/RSPO3/SIAH1/SMAD3/TLE4/WIF1/WNT2B/WNT3A/WNT4/WNT7A/FZD3/FZD8/INVS/RAC1/TBL1X/WNT9B
KEGG	hsa04071	Sphingolipid signaling pathway	43/1498	122/8878	6.23933e-07	6.8779e-06	4.4339e-06	43	ACER2/AKT3/BCL2/GAB2/MAPK10/MAPK12/MAPK14/PPP2CA/PPP2R1B/PPP2R5C/RAF1/SGPL1/KRAS/PIK3CA/CERS5/CERS6/MAP2K1/NRAS/PIK3R3/PPP2R5E/PTEN/ROCK1/S1PR1/SGMS1/CERS1/GNA12/GNA13/GNAI3/GNAQ/MAPK8/PIK3R1/PLD1/PPP2R1A/ROCK2/SGMS2/SMPD1/SPTLC1/GNAI1/MAPK1/PPP2R2C/RAC1/SPTLC2/SPTSSA
KEGG	hsa04141	Protein processing in endoplasmic reticulum	52/1498	170/8878	6.08904e-06	5.27717e-05	3.40198e-05	52	ATXN3/BAK1/BCL2/DNAJB1/EDEM1/MAN1B1/MAP2K7/MAPK10/SEL1L/SVIP/SYVN1/UBE2G1/UBE2J1/YOD1/SEC62/CALR/CANX/DNAJB12/HSP90B1/HSPA4L/LMAN1/MOGS/NGLY1/PDIA3/PLAA/SKP1/SSR1/STT3A/UBE2D1/UBE2D3/UBE4B/UBXN1/ATF6/DNAJA2/DNAJC5/LMAN2/MAPK8/MBTPS2/OS9/PDIA6/RAD23B/SEC24A/SEC31B/TRAM1/DNAJC3/ERN1/HERPUD1/HSPH1/RNF185/SEC63/TUSC3/UBXN4
KEGG	hsa04066	HIF-1 signaling pathway	37/1498	110/8878	1.28321e-05	0.000100866	6.50241e-05	37	AKT3/ANGPT2/BCL2/EIF4EBP1/ERBB2/HK2/IFNG/IL6R/MKNK2/PLCG1/STAT3/PIK3CA/CAMK2A/CDKN1B/EGFR/EPAS1/IGF1/MAP2K1/PIK3R3/SERPINE1/SLC2A1/TEK/TFRC/CUL2/EGLN1/EGLN2/EIF4E/IGF1R/INSR/MKNK1/PDHB/PIK3R1/VEGFA/HIF1A/MAPK1/PFKFB3/PFKM
KEGG	hsa04110	Cell cycle	47/1498	158/8878	3.72813e-05	0.000245155	0.000158041	47	ANAPC16/CDKN2B/E2F2/E2F3/ORC2/PPP2CA/PPP2R1B/PPP2R5C/SMAD2/YWHAG/YWHAZ/CCNA2/CDC14A/CDC25B/CDK6/CDKN1B/ESCO1/GADD45A/PPP2R5E/SKP1/TFDP2/TGFB2/YWHAB/CCND1/CCND2/CCND3/CCNE1/CDC23/CDC25A/CDC27/CDC6/CDK1/CDK4/CHEK1/GADD45G/GSK3B/PPP2R1A/SMAD3/STAG1/WEE1/YWHAH/YWHAQ/ATRX/E2F1/PDS5A/STAG2/YWHAE
KEGG	hsa04024	cAMP signaling pathway	60/1498	226/8878	0.000137474	0.000758906	0.000489236	60	AKT3/CAMK4/CREB1/DRD2/GRIN2A/HCN4/HTR6/MAPK10/PPP1CA/RAF1/RAP1A/RAPGEF4/RYR2/VAV3/BDNF/MYL9/PIK3CA/ADCY2/ATP2A2/ATP2B4/CAMK2A/EDNRA/GRIN2B/MAP2K1/PDE4B/PDE4D/PIK3R3/PPP1CB/PPP1R12A/ROCK1/VAV2/ACOX1/ADCY5/ADORA2A/ADRB2/ATP1B4/ATP2B2/CALM1/GABBR1/GNAI3/GRIN1/HTR4/LIPE/MAPK8/PDE3B/PIK3R1/PLD1/PTCH1/ROCK2/ADCYAP1/BVES/CACNA1C/CALM3/CREB3L2/GNAI1/MAPK1/PAK1/PDE10A/PTGER3/RAC1
KEGG	hsa04520	Adherens junction	30/1498	93/8878	0.000194389	0.00101082	0.000651637	30	CDH5/CSNK2A1/ERBB2/FGFR1/PTPN1/PTPRF/RAP1A/SMURF1/TGFBR1/YES1/MYL9/EGFR/MET/NLK/PTPRM/ROCK1/SMURF2/WASL/IGF1R/INSR/LMO7/PTPRJ/ROCK2/SMAD3/KRIT1/MAPK1/MYL12A/PTPRB/RAC1/TGFBR2
KEGG	hsa04920	Adipocytokine signaling pathway	23/1498	70/8878	0.000785998	0.00363928	0.00234609	23	ACACB/ACSL6/AKT3/IKBKG/LEP/MAPK10/PRKAA2/STAT3/TNFRSF1B/IRS4/CPT1A/PPARGC1A/PRKAA1/PRKAG2/RXRA/SLC2A1/SOCS3/ACSBG1/ACSL4/IKBKB/IRS1/MAPK8/PRKAB2
KEGG	hsa04022	cGMP-PKG signaling pathway	44/1498	166/8878	0.00105999	0.00477702	0.00307955	44	AKT3/CREB1/MEF2D/PPP1CA/RAF1/SLC8A2/SRF/IRS4/MYL9/ADCY2/ATP2A2/ATP2B4/EDNRA/MAP2K1/PDE5A/PPP1CB/PPP1R12A/ROCK1/ADCY5/ADRB2/ATP1B4/ATP2B2/CALM1/GATA4/GNA12/GNA13/GNAI3/GNAQ/INSR/IRS1/MYLK/MYLK4/NFATC2/NFATC3/PDE3B/PPIF/PRKG1/ROCK2/CACNA1C/CALM3/CREB3L2/GNAI1/MAPK1/VDAC1
KEGG	hsa04130	SNARE interactions in vesicular transport	12/1498	33/8878	0.00558313	0.0186842	0.0120449	12	SNAP29/STX6/STX7/STX16/STX11/STX3/STX17/VAMP1/VAMP7/VAMP8/VTI1A/VTI1B
KEGG	hsa04625	C-type lectin receptor signaling pathway	28/1498	105/8878	0.00733978	0.0234042	0.0150877	28	AKT3/IKBKG/MAPK10/MAPK12/MAPK14/RAF1/CASP8/KRAS/PIK3CA/ARHGEF12/CBLB/EGR3/MRAS/NRAS/PIK3R3/CALM1/CYLD/IKBKB/KSR1/MAPK8/NFATC2/NFATC3/PIK3R1/PRKCD/CALM3/MAPK1/PAK1/PLK3
KEGG	hsa04020	Calcium signaling pathway	58/1498	254/8878	0.00797011	0.0249435	0.0160801	58	CAMK4/ERBB2/ERBB3/ERBB4/FGFR1/FGFR2/GDNF/GRIN2A/HTR6/PLCG1/RYR2/SLC8A2/ADCY2/ASPH/ATP2A2/ATP2B4/CAMK2A/EDNRA/EGFR/FGF2/GRIN2B/MET/TGFA/ADORA2A/ADRB2/ATP2B2/CACNA1E/CACNA1I/CALM1/CHRM3/FGF1/FGF18/FGF7/FGF9/GNAQ/GRIN1/HTR2A/HTR4/KDR/MYLK/MYLK4/NFATC2/NFATC3/NOS1/PHKA1/PHKG2/PLCD1/PPIF/PTGFR/RET/VEGFA/CACNA1C/CALM3/GNAL/P2RX7/PTGER3/STIM2/VDAC1
KEGG	hsa04370	VEGF signaling pathway	18/1498	60/8878	0.00824678	0.0255726	0.0164856	18	AKT3/MAPK12/MAPK14/PLCG1/RAF1/KRAS/PIK3CA/MAP2K1/NRAS/PIK3R3/KDR/NFATC2/PIK3R1/SH2D2A/VEGFA/CASP9/MAPK1/RAC1
KEGG	hsa05206	MicroRNAs in cancer	68/1498	312/8878	0.0129492	0.038733	0.0249696	68	APC/BAK1/BCL2/BCL2L2/BMF/BMPR2/CYP24A1/DICER1/E2F2/E2F3/ERBB2/ERBB3/MCL1/PLCG1/RAF1/SLC7A1/STAT3/TRIM71/HDAC5/KRAS/PIK3CA/BCL2L11/CDC25B/CDK6/CDKN1B/DNMT1/EGFR/HMGA2/ITGA5/MAP2K1/MDM4/MET/NRAS/PIK3R3/PTEN/ROCK1/RPS6KA5/SLC45A3/SOS1/SOS2/TGFB2/ZFPM2/CCND1/CCND2/CCNE1/CDC25A/CRK/CRKL/GLS2/IKBKB/IRS1/KIF23/NOTCH2/PDCD4/PIK3R1/PIM1/RECK/VEGFA/WNT3A/BMI1/COMMD3-BMI1/E2F1/FZD3/ITGB3/MAPK1/MMP16/SOX4/VIM

## Sheet: GO and KEGG list2
GO and KEGG enrichment analyses of the target genes of down-regulated DEmiRNAs in vulnerable psEV.
Terms	ID	Description	GeneRatio	BgRatio	pvalue	p.adjust	qvalue	Count	Gene Symbol
GOBP	GO:0001837	epithelial to mesenchymal transition	55/2543	172/18614	4.88722e-10	6.21334e-08	4.58539e-08	55	BAMBI/COL1A1/EMP2/FGFR1/FOXC1/PPP2CA/RBPJ/TGFB2/TGFBR1/WNT4/DDX5/GCNT2/GSK3B/HAS2/HGF/HIF1A/JAG1/PDPN/ROCK1/SNAI1/SPRED3/WNT2/ZNF703/BCL9L/BMP2/DLG5/HMGA2/PPP3R1/SP6/SPRED1/TBX20/TGFBR2/ALX1/DAG1/EPHA4/LRP6/MSX1/PDCD4/RTN4/SMAD7/SPRY1/SPRY2/TIAM1/BMP7/DAB2IP/EOMES/EZH2/KBTBD8/LDLRAD4/MARK1/NOTCH1/POFUT2/PTEN/TBX3/TWIST1
GOBP	GO:0060070	canonical Wnt signaling pathway	82/2543	313/18614	2.26596e-09	2.31845e-07	1.711e-07	82	ATP6AP2/BAMBI/BICC1/COL1A1/CSNK1G3/CYLD/DDX3X/EGFR/GID8/HECW1/LZTS2/MLLT3/NKD1/PSEN1/RBPJ/SOX4/TBL1X/TCF7/TMEM170B/WNT4/ZNRF3/BTRC/CAV1/CCDC88C/CDH2/CSNK1D/FZD4/FZD6/GSK3B/LRP4/PPM1B/STK4/TBL1XR1/TRPM4/WNT2/WNT7B/ZNF703/BCL9/BCL9L/BMP2/CCNY/CTNNBIP1/DVL3/FZD8/G3BP1/GNAQ/GPRC5B/HHEX/KREMEN1/LGR4/MCC/NR4A2/NRARP/RSPO3/TCF7L1/TMEM64/USP47/WNK1/ADNP/EDNRB/LRP6/PYGO1/RBMS3/RECK/SOX2/SOX7/TNKS/WNT2B/YA…
GOBP	GO:0001952	regulation of cell-matrix adhesion	42/2543	125/18614	1.05153e-08	8.88073e-07	6.5539e-07	42	CORO1C/EMP2/MMP14/PEAK1/RHOA/WNT4/ACER2/ACTG1/DDR1/DLC1/GSK3B/HOXA7/JAG1/MINK1/ONECUT2/RIN2/ROCK1/SERPINE1/TLN1/VEGFA/BCL2/EFEMP2/EFNA5/NRP1/PIK3CB/PTPRJ/BCAS3/CCR7/CDK6/DAG1/FMN1/PIK3R1/RASA1/S100A10/SEMA3E/VCL/CASK/NF1/NF2/PTEN/SLC9A1/TSC1
GOBP	GO:0043484	regulation of RNA splicing	53/2543	182/18614	3.70698e-08	2.58604e-06	1.90847e-06	53	CELF1/CELF5/CELF6/PTBP1/PTBP2/PTBP3/QKI/RBM23/RBMX/RBMXL1/SF3B4/SRPK1/SRSF10/THRAP3/WTAP/ATXN7/CCNL1/CELF2/CLK2/DDX5/DYRK1A/FXR1/RBM24/RBM47/SRRM1/SRRM4/SRSF1/HNRNPA2B1/KHDRBS1/KHDRBS3/MBNL1/NOVA1/RBM7/SRPK2/TAF5L/ZBTB7A/ZNF638/HNRNPK/HNRNPU/MBNL3/PIK3R1/RBM22/SRSF3/CLK3/ESRP1/FMR1/HNRNPA0/KAT2B/NOVA2/RBFOX1/RBFOX2/REST/SLC38A2
GOBP	GO:0050684	regulation of mRNA processing	43/2543	139/18614	1.07487e-07	6.16694e-06	4.55114e-06	43	CELF1/CELF5/CELF6/PTBP1/QKI/RBM23/RBMX/RBMXL1/SF3B4/SRPK1/SRSF10/THRAP3/WTAP/ZC3H14/CDC73/CELF2/DDX5/DYRK1A/FXR1/RBM24/RBM47/SRRM1/SRRM4/HNRNPA2B1/KHDRBS1/KHDRBS3/NOVA1/RBM7/SRPK2/ZBTB7A/CPEB3/HNRNPK/HNRNPU/SRSF3/AHCYL1/CPEB1/FMR1/HNRNPA0/NOVA2/PAPOLA/RBFOX1/RBFOX2/REST
GOBP	GO:0048193	Golgi vesicle transport	73/2543	294/18614	1.77e-07	8.90659e-06	6.57299e-06	73	AP1AR/ARL3/EPS15/PITPNB/SPTBN1/STX5/TFG/VAMP2/VAMP3/VAPB/VPS54/VTI1B/YIPF4/AMN/ANK3/AP1G1/BCAP29/CSNK1D/EXOC8/GOSR1/LMAN2/MYO5A/PPP6C/PREPL/RAB10/SAR1A/SEC24C/SORL1/TBC1D14/YIPF6/ANKFY1/ARCN1/COG8/DNM2/ERGIC1/EXOC6B/GGA2/LAMP1/MON2/MYO18A/P4HB/PRKCI/RAB14/RAB1A/RAB33B/SEC22A/SEC22C/SEC24D/SEC31B/SORT1/MIA3/RP2/SLC10A7/TRAPPC8/ARFGEF2/COG1/CREB3L2/CUL3/ERGIC2/EXOC5/GOLGA4/GOLGA7/INSIG1/MYO1B/NSF/O…
GOBP	GO:0006887	exocytosis	83/2543	351/18614	2.52649e-07	1.15207e-05	8.50217e-06	83	ATP2A2/CPLX2/CTBP2/LIN7A/LIN7C/MYH9/PFN2/PIK3C2A/PPFIA3/PRKCB/PRRT2/PSEN1/RAB27B/RIMS1/SLC4A8/STXBP6/SV2A/SYT1/SYT2/SYT9/TMEM167A/TXLNA/UNC13A/VAMP2/VAMP3/VPS4B/VTI1B/AP1G1/ARHGAP17/ATP13A2/CBL/EXOC8/FER/GIT1/KIT/MICAL3/P2RX7/PREPL/RAB10/RAB21/STX4/ARL8B/EXOC6B/FBXO45/IL1RAPL1/LAMP1/NCKAP1L/RAB33B/RIMS2/TPRG1L/MIA3/RAB11A/RASGRP1/S100A10/SCRN1/SNX19/ARFGEF1/ARFGEF2/CALM3/CASK/CDK16/CHGA/CPLX1/ERC…
GOBP	GO:0044843	cell cycle G1/S phase transition	69/2543	281/18614	5.92316e-07	2.39226e-05	1.76546e-05	69	CACUL1/CUL4B/DDX3X/E2F7/EGFR/ID4/PML/PPP2CA/SMARCA2/SMARCD1/ACVR1B/ARID2/BCL7A/BRD7/CDC73/CDKN1B/E2F3/E2F6/KANK2/MAP3K11/MN1/PBRM1/PPP6C/RB1/SMARCA4/SMARCE1/USP37/BCL2/BRD4/CCND2/DCUN1D3/DDRGK1/DLG1/DPF1/FBXW7/GSPT1/KHDRBS1/PSME1/RRM2/SASS6/TRIM71/WEE1/CDC25A/CDK6/CDKN2C/PPP3CA/RDX/SKP2/SOX2/TBX2/APPL1/ARID1B/ATP2B4/BACH1/CAMK2A/CCNE2/CDK16/CUL3/DACT1/EZH2/GIGYF2/KLF4/KMT2E/LATS2/NACC2/PTEN/RBL2/…
GOBP	GO:0030098	lymphocyte differentiation	92/2543	422/18614	2.61731e-06	7.99387e-05	5.8994e-05	92	CRTAM/ENTPD7/FOXP1/MMP14/PKNOX1/PLCL2/PRDM1/PREX1/PTPN22/RBPJ/RHOA/SMARCA2/SMARCD1/SOX4/SP3/TCF7/TPD52/TRAF3IP2/TYRO3/WNT4/ZBTB16/ZBTB7B/ARID2/BRD7/FANCA/GPR89A/GPR89B/IL23R/ITGA4/JUNB/KIT/NFIL3/PBRM1/PNP/SLAMF8/SMARCA4/SMARCE1/SOS2/ZEB1/ATF2/BCL11B/BCL2/CBFB/DTX1/FLT3/FNIP1/FZD8/HDAC9/HHEX/HMGB1/IL6R/IRF2BP2/NCKAP1L/NOTCH2/NRARP/PTPRJ/RUNX2/TGFBR2/ZBTB7A/ZC3H8/CCR7/CDK6/CHD7/EGR3/HECTD1/KLF6/MSH…
GOBP	GO:0016236	macroautophagy	72/2543	322/18614	1.26024e-05	0.000294167	0.000217093	72	ARFIP2/ATP2A2/BNIP3L/CALM1/CDK5R1/GABARAPL1/LGALS8/PIKFYVE/PIP4K2B/PSEN1/RB1CC1/SCOC/SESN1/SESN3/SIRT1/SNX30/SPTLC2/VPS4B/VTI1B/WIPI2/ATG14/ATG4D/ATP13A2/EXOC8/HIF1A/KLHL3/MAPK8/MTMR3/RHEB/SNX6/TBC1D14/UBQLN4/ULK3/VPS26A/ARL8B/ATG7/C9orf72/DDRGK1/MAP1LC3B/NBR1/OGT/PIK3C2B/PLAA/RAB1A/RAB33B/SNX18/STX12/TP53INP1/TRIM13/VHL/WDFY3/VTA1/YOD1/ATP6V1B2/CHMP7/CLEC16A/EPG5/GAA/MOAP1/NPC1/PIK3CA/PIP4K2C/PL…
GOBP	GO:0010586	miRNA metabolic process	28/2543	97/18614	6.8429e-05	0.00116046	0.000856407	28	EGFR/LIN28B/NFIB/TEAD1/TGFB2/DDX5/ETS1/HIF1A/NCOR1/SMARCA4/ZNF512B/BMP2/BMPR1A/ESR1/LIN28A/NFATC3/NR3C1/SMAD6/TRIM71/XPO5/AGO2/AGO4/KLF5/STAT3/GATA2/GATA6/KLF4/REST
GOBP	GO:0001570	vasculogenesis	25/2543	83/18614	7.70236e-05	0.0012711	0.000938057	25	EMP2/QKI/CAV1/FZD4/HAS2/HIF1AN/JUNB/RIN2/VEGFA/WNT7B/FBXW7/NRP1/SGPL1/SPRED1/TBX20/TGFBR2/RASA1/YAP1/ADM/AGGF1/HEG1/ITGAV/NOTCH1/RAP1A/ZFPM2
GOBP	GO:0051145	smooth muscle cell differentiation	22/2543	74/18614	0.00024972	0.00318056	0.00234722	22	MECP2/PRDM6/QKI/SIRT1/WNT4/ITGA8/KIT/VEGFA/ZEB1/CTH/EFEMP2/NFATC3/EDNRB/MEF2C/PDCD4/TBX2/ADM/GATA6/NOTCH1/NPNT/RBPMS2/TBX3
GOBP	GO:0002573	myeloid leukocyte differentiation	46/2543	227/18614	0.00361577	0.0255729	0.0188725	46	FBN1/FOXP1/MYH9/POU4F1/PSEN1/RBPJ/SIRT1/SP3/TFE3/TOB2/VPS54/HOXA7/IL23R/JUNB/KIT/OSTM1/RASSF2/RB1/SH3PXD2A/VEGFA/BMP2/CBFA2T3/CREB1/CTNNBIP1/FBXW7/NOTCH2/NR3C1/TGFBR2/TMEM64/CCR7/CDK6/EFNA2/PIK3R1/PPP3CA/TSPAN2/CDC42/CEBPA/FAM20C/GATA2/MITF/NF1/NKX2-3/PAFAH1B1/PPARGC1B/UBASH3B/ZBTB46
GOBP	GO:0034599	cellular response to oxidative stress	56/2543	290/18614	0.00431802	0.0291621	0.0215213	56	ABCC1/AQP1/ATP2A2/EGFR/ERMP1/FOXP1/GCH1/MCL1/PAWR/PML/PTPRK/SIRT1/ATP13A2/FER/HGF/HIF1A/MAP3K5/MAPK8/MGAT3/PPARGC1A/PXN/STX4/ATF2/BCL2/FBXW7/JAK2/MAPK1/NCOA7/NR4A2/P4HB/SIN3A/SLC25A24/TLR6/TP53INP1/LANCL1/PLEKHA1/RHOB/AIFM1/AIFM2/ATP7A/AXL/BMP7/CPEB2/EZH2/KLF2/NR4A3/OSER1/PDE8A/PPARGC1B/PRKAA2/REST/SIRPA/SLC1A1/SLC7A11/STAU2/TSC1
GOBP	GO:0010595	positive regulation of endothelial cell migration	29/2543	131/18614	0.00530181	0.0339039	0.0250208	29	FGF1/FGFR1/FOXP1/MAP3K3/NUS1/PIK3C2A/PROX1/SIRT1/SP1/VEGFC/EMC10/ETS1/FOXC2/HIF1A/RIN2/VEGFA/ANGPT1/FGF18/HDAC9/HMGB1/NRP1/PIK3CB/SPARC/BCAS3/BMPR2/MAP2K3/RHOB/SASH1/GATA2
GOBP	GO:0001974	blood vessel remodeling	14/2543	50/18614	0.00579928	0.0361439	0.0266739	14	FOXC1/RBPJ/ACVR2B/FOXC2/JAG1/DBH/RSPO3/TMBIM1/BMPR2/CHD7/MEF2C/ATP7A/AXL/BAK1
GOBP	GO:0038084	vascular endothelial growth factor signaling pathway	14/2543	50/18614	0.00579928	0.0361439	0.0266739	14	FOXC1/NUS1/VEGFC/VEGFA/FLT3/MYO1C/NRP1/PIK3CB/ROBO1/GAB1/IL12A/SPRY2/DAB2IP/PIK3CA
GOBP	GO:0033627	cell adhesion mediated by integrin	21/2543	87/18614	0.00588425	0.0364883	0.026928	21	CRK/FBN1/TGFB2/ACER2/FOXC2/ITGA3/ITGA4/ITGA8/PODXL/SERPINE1/SWAP70/CRKL/ITGA11/NCKAP1L/WNK1/EPHA8/ITGA5/ITGA6/ITGAV/NPNT/PDE3B
GOBP	GO:0050900	leukocyte migration	71/2543	393/18614	0.00782378	0.04493	0.0331579	71	ABL2/CAMK1D/CD47/CNN2/CRK/CRTAM/DAPK2/DUSP1/EMP2/MMP14/MSN/MYH9/PIKFYVE/PREX1/RHOA/TGFB2/TRIM55/VEGFC/YES1/ARHGEF5/FER/FUT9/HOXA7/ITGA3/ITGA4/KIT/NBL1/ROCK1/SERPINE1/SLAMF8/SWAP70/TRPM4/VEGFA/CRKL/DBH/EPS8/HMGB1/IL6R/MAPK1/NCKAP1L/RIN3/WNK1/AKIRIN1/CCL1/CCL20/CCL22/CCR7/EDNRB/IL12A/MIA3/PIK3R1/ADAM10/CDC42/CHGA/CXCL5/ITGA6/LRCH1/LYST/MCOLN2/MPP1/NF1/NKX2-3/OXSR1/PAFAH1B1/PIP5K1C/PTGER4/S1PR1/SIRP…
KEGG	hsa04010	MAPK signaling pathway	81/1268	300/8878	3.43965e-09	8.47669e-07	5.55022e-07	81	ARRB1/CACNA1B/CRK/DUSP1/DUSP7/EFNA4/EGFR/FGF1/FGFR1/GDNF/IGF1R/INSR/MAP3K2/MAP3K3/MECOM/PRKCB/TAOK1/TGFB2/TGFBR1/VEGFC/CACNB2/ERBB4/HGF/IKBKB/KIT/MAP3K11/MAP3K5/MAP4K3/MAPK8/MAX/NLK/PPM1B/RPS6KA5/SOS2/STK4/VEGFA/ANGPT1/ATF2/BDNF/CACNA1C/CACNG2/CRKL/DUSP6/EFNA5/FGF18/FGF20/FLT3/MAPK1/NFATC3/PPP3R1/RPS6KA3/TGFBR2/DUSP8/EFNA2/FASLG/FGF7/GNG12/MAP2K3/MAP3K1/MAP3K8/MAPK10/MEF2C/NTF3/PPP3CA/RASA1/RASA2…
KEGG	hsa04350	TGF-beta signaling pathway	37/1268	108/8878	1.24594e-07	8.56544e-06	5.60832e-06	37	BAMBI/FBN1/FST/ID4/LTBP1/PPP2CA/PPP2CB/RHOA/SP1/TGFB2/TGFBR1/ACVR1B/ACVR2A/ACVR2B/NBL1/NCOR1/RGMA/RGMB/ROCK1/BMP2/BMPR1A/GDF7/MAPK1/SIN3A/SKI/SMAD6/TGFBR2/THSD4/ACVR1C/BMPR2/PITX2/SMAD7/BMP7/NEO1/RPS6KB1/SMURF1/TGIF1
KEGG	hsa04550	Signaling pathways regulating pluripotency of stem cells	45/1268	144/8878	1.27462e-07	8.56544e-06	5.60832e-06	45	FGFR1/HOXD1/ID4/IGF1R/IL6ST/LHX5/MEIS1/TCF7/WNT4/ZIC3/ACVR1B/ACVR2A/ACVR2B/FZD4/FZD6/GSK3B/OTX1/SMARCAD1/WNT2/WNT7B/BMPR1A/DVL3/FZD8/JAK2/JARID2/MAPK1/PCGF3/PIK3CB/ZFHX3/ACVR1C/BMPR2/KAT6A/LIFR/PIK3R1/SOX2/STAT3/WNT2B/FZD10/HAND1/KLF4/NRAS/PIK3CA/PIK3R3/REST/TBX3
KEGG	hsa04810	Regulation of actin cytoskeleton	62/1268	232/8878	3.64948e-07	1.75175e-05	1.14698e-05	62	ARPC5/CHRM3/CRK/DIAPH2/EGFR/FGF1/FGFR1/IQGAP2/MSN/MYH9/PFN2/PIKFYVE/PIP4K2B/RHOA/WASF2/ACTG1/ARHGEF12/GIT1/ITGA3/ITGA4/ITGA8/NCKAP1/PAK4/PPP1R12A/PXN/ROCK1/SOS2/CRKL/EZR/FGF18/FGF20/ITGA11/MAPK1/NCKAP1L/PAK3/PIK3CB/PPP1CC/FGF7/GNG12/PIK3R1/RDX/TIAM1/VCL/ABI2/ACTR3/ARPC2/CDC42/CFL2/CHRM2/CHRM5/ITGA5/ITGA6/ITGAV/MYLK/NRAS/PIK3CA/PIK3R3/PIP4K2C/PIP5K1C/PPP1R12C/SLC9A1/WASL
KEGG	hsa04390	Hippo signaling pathway	46/1268	157/8878	7.48292e-07	2.51426e-05	1.64624e-05	46	DLG2/FBXW11/FGF1/NKD1/PARD6G/PPP2CA/PPP2CB/PPP2R2D/TCF7/TEAD1/TGFB2/TGFBR1/WNT4/ACTG1/BTRC/CSNK1D/CTNNA2/FZD4/FZD6/GSK3B/SERPINE1/WNT2/WNT7B/BMP2/BMPR1A/CCND2/DLG1/DLG5/DVL3/FZD8/GDF7/PPP1CC/PRKCI/TCF7L1/TGFBR2/YWHAZ/BMPR2/SMAD7/SOX2/WNT2B/YAP1/BMP7/FZD10/LATS2/NF2/WWC1
KEGG	hsa04510	Focal adhesion	55/1268	203/8878	1.04243e-06	2.91879e-05	1.91112e-05	55	COL1A1/CRK/EGFR/EMP2/IGF1R/LAMB3/PARVA/PRKCB/RHOA/VEGFC/ACTG1/CAV1/GSK3B/HGF/ITGA3/ITGA4/ITGA8/LAMC1/MAPK8/PAK4/PPP1R12A/PXN/ROCK1/SOS2/TLN1/VEGFA/ARHGAP5/BCL2/CCND2/CRKL/ITGA11/MAPK1/PAK3/PIK3CB/PPP1CC/SHC1/THBS2/COL4A1/MAPK10/PIK3R1/VCL/CDC42/COL1A2/IBSP/ITGA5/ITGA6/ITGAV/MYLK/PIK3CA/PIK3R3/PIP5K1C/PPP1R12C/PTEN/RAP1A/RAP1B
KEGG	hsa05100	Bacterial invasion of epithelial cells	28/1268	78/8878	1.45424e-06	3.75865e-05	2.46102e-05	28	ARPC5/CLTA/CRK/ELMO1/RHOA/WASF2/ACTG1/CAV1/CBL/CLTC/CTNNA2/PXN/ARHGAP10/CRKL/DNM2/PIK3CB/SHC1/GAB1/PIK3R1/VCL/ACTR3/ARPC2/CD2AP/CDC42/ITGA5/PIK3CA/PIK3R3/WASL
KEGG	hsa04150	mTOR signaling pathway	45/1268	158/8878	2.32176e-06	5.57223e-05	3.64849e-05	45	IGF1R/INSR/LPIN2/PRKCB/RHOA/SGK1/WDR59/WNT4/CLIP1/DEPDC5/FZD4/FZD6/GRB10/GSK3B/IKBKB/MIOS/RHEB/RRAGC/SOS2/STRADB/WNT2/WNT7B/DVL3/FNIP1/FZD8/MAPK1/PIK3CB/RICTOR/RPS6KA3/SLC38A9/LRP6/PIK3R1/SKP2/WNT2B/ATP6V1B2/DDIT4/FNIP2/FZD10/NRAS/PIK3CA/PIK3R3/PRKAA2/PTEN/RPS6KB1/TSC1
KEGG	hsa04151	PI3K-Akt signaling pathway	82/1268	362/8878	8.37189e-06	0.00014805	9.69376e-05	82	BCL2L1/COL1A1/CREB5/EFNA4/EGFR/FGF1/FGFR1/GDNF/GNB4/IGF1R/INSR/LAMB3/MCL1/PPP2CA/PPP2CB/PPP2R2D/PPP2R5E/SGK1/VEGFC/CDKN1B/ERBB4/GNG5/GSK3B/HGF/IKBKB/ITGA3/ITGA4/ITGA8/KIT/LAMC1/PKN2/RHEB/SOS2/VEGFA/ANGPT1/ATF2/BCL2/BDNF/CASP9/CCND2/CREB1/EFNA5/FGF18/FGF20/FLT3/IL6R/ITGA11/JAK2/MAPK1/PHLPP2/PIK3CB/THBS2/YWHAZ/CDK6/COL4A1/EFNA2/FASLG/FGF7/GNG12/NTF3/PIK3R1/BCL2L11/C8orf44-SGK3/CCNE2/CHRM2/COL1A2/CR…
KEGG	hsa04310	Wnt signaling pathway	46/1268	174/8878	1.58145e-05	0.000252597	0.000165391	46	BAMBI/CTBP2/FBXW11/LZTS2/NKD1/PRKCB/PSEN1/RHOA/SIRT1/TBL1X/TCF7/WNT4/ZNRF3/BTRC/CCDC88C/FZD4/FZD6/GSK3B/MAPK8/NLK/NOTUM/TBL1XR1/WNT2/WNT7B/CAMK2D/CCND2/CTNNBIP1/DVL3/FZD8/LGR4/MCC/NFATC3/PPP3R1/ROR1/RSPO3/RSPO4/TCF7L1/GPC4/LRP6/MAPK10/PPP3CA/WNT2B/CAMK2A/CXXC4/DAAM1/FZD10
KEGG	hsa04144	Endocytosis	60/1268	252/8878	2.95865e-05	0.000414211	0.000271209	60	AP2M1/ARPC5/ARRB1/CLTA/EGFR/EPS15/IGF1R/LDLRAP1/PARD6G/PML/PSD3/RAB11FIP4/RAB5C/RHOA/SH3GL2/TGFBR1/VPS4B/WIPF2/ARF6/CAV1/CBL/CLTC/EHD4/GIT1/IST1/ITCH/RAB10/SNX6/VPS26A/ZFYVE27/AGAP2/AP2A2/ARAP2/BIN1/DNM2/IGF2R/PRKCI/RAB22A/TGFBR2/EHD1/PLD1/RAB11A/VTA1/WWP1/ACTR3/ARF1/ARFGEF1/ARFGEF2/ARPC2/CDC42/CHMP7/GIT2/GRK5/KIF5B/NEDD4L/PDCD6IP/PIP5K1C/SMURF1/SNX2/WASL
KEGG	hsa04218	Cellular senescence	40/1268	157/8878	0.00013416	0.00132582	0.000868096	40	CALM1/FBXW11/SIRT1/TGFB2/TGFBR1/TRAF3IP2/BTRC/E2F3/ETS1/RB1/RBBP4/RHEB/SERPINE1/CCND2/ITPR1/MAPK1/NFATC3/PIK3CB/PPP1CC/PPP3R1/RASSF5/TGFBR2/CDC25A/CDK6/HIPK3/MAP2K3/PIK3R1/PPP3CA/TRPM7/ZFP36L2/CALM3/CCNE2/HIPK1/LIN54/NRAS/PIK3CA/PIK3R3/PTEN/RBL2/TSC1
KEGG	hsa04120	Ubiquitin mediated proteolysis	36/1268	142/8878	0.000316076	0.0024698	0.00161713	36	ANAPC1/CUL4B/FBXW11/KLHL9/PML/UBA2/UBE2K/UBE2Q1/UBE2Z/BTRC/CBL/ITCH/UBE2G1/BIRC6/FBXW7/KLHL13/RHOBTB1/TRIP12/UBA6/UBE2H/UBE2J1/UBE2R2/VHL/MAP3K1/SKP2/UBE2D3/WWP1/CDC27/CUL3/HERC2/HERC3/NEDD4L/PIAS4/SMURF1/UBE2W/WWP2
KEGG	hsa05206	MicroRNAs in cancer	65/1268	312/8878	0.00085578	0.00456416	0.00298844	65	ABCC1/BCL2L2/CRK/EFNA4/EGFR/FOXP1/FSCN1/MCL1/PRKCB/RHOA/SIRT1/SOX4/TGFB2/CDKN1B/E2F3/IKBKB/PAK4/ROCK1/RPS6KA5/SOS2/VEGFA/ZEB1/BCL2/CCND2/CRKL/EFNA5/EZR/HMGA2/MAPK1/MARCKS/NOTCH2/PIK3CB/SHC1/TRIM71/BMPR2/CDC25A/CDK6/EFNA2/HNRNPK/PDCD4/PIK3R1/PRKCE/RDX/RECK/SPRY2/STAT3/TIMP3/BAK1/BCL2L11/CCNE2/DDIT4/DNMT3A/EZH2/HOXD10/IRS2/ITGA5/MMP16/NOTCH1/NRAS/PIK3CA/PIK3R3/PTEN/SLC45A3/ZEB2/ZFPM2
KEGG	hsa04022	cGMP-PKG signaling pathway	39/1268	166/8878	0.00092771	0.00480996	0.00314938	39	ADCY5/ADCY6/ADRA2B/ATP2A2/CALM1/CREB5/INSR/RHOA/SLC8A1/SLC8A2/ATP1A2/ATP2B2/MEF2D/PPP1R12A/ROCK1/ATF2/ATP2B1/CACNA1C/CREB1/GNAQ/ITPR1/MAPK1/NFATC3/PDE3A/PPP1CC/PPP3R1/EDNRB/MEF2C/PPP3CA/PRKCE/SLC8A3/ADCY3/ADRB1/ATP2B4/CALM3/CREB3L2/IRS2/MYLK/PDE3B
KEGG	hsa04330	Notch signaling pathway	18/1268	62/8878	0.00196657	0.00847137	0.00554673	18	CTBP2/MAML1/MAML3/PSEN1/RBPJ/ITCH/JAG1/NCSTN/ATXN1/DTX1/DTX4/DVL3/NOTCH2/NRARP/ATXN1L/DTX2/KAT2B/NOTCH1
KEGG	hsa04668	TNF signaling pathway	29/1268	119/8878	0.00223766	0.00939818	0.00615357	29	CREB5/CYLD/MMP14/TRAF3/VEGFC/IKBKB/ITCH/JAG1/JUNB/MAP3K5/MAPK8/RPS6KA5/TAB3/ATF2/CREB1/MAPK1/PIK3CB/CCL20/MAP2K3/MAP3K8/MAPK10/PIK3R1/CREB3L2/CXCL5/DAB2IP/MAP2K4/PIK3CA/PIK3R3/RPS6KA4
KEGG	hsa04933	AGE-RAGE signaling pathway in diabetic complications	25/1268	101/8878	0.00349424	0.0141454	0.00926185	25	COL1A1/PRKCB/TGFB2/TGFBR1/VEGFC/CDKN1B/MAPK8/SERPINE1/VEGFA/BCL2/JAK2/MAPK1/PIK3CB/TGFBR2/COL4A1/MAPK10/PIK3R1/PRKCE/STAT3/THBD/CDC42/COL1A2/NRAS/PIK3CA/PIK3R3
KEGG	hsa04666	Fc gamma R-mediated phagocytosis	24/1268	99/8878	0.00551907	0.0210728	0.0137977	24	ARPC5/CRK/PRKCB/WASF2/ARF6/BIN1/CRKL/DNM2/MAPK1/MARCKS/MYO10/PIK3CB/PIK3R1/PLD1/PRKCE/ACTR3/ARPC2/CDC42/CFL2/PIK3CA/PIK3R3/PIP5K1C/RPS6KB1/SPHK2
KEGG	hsa04512	ECM-receptor interaction	21/1268	89/8878	0.0123993	0.0417447	0.0273328	21	CD47/COL1A1/LAMB3/SV2A/ITGA3/ITGA4/ITGA8/LAMC1/FRAS1/ITGA11/THBS2/COL4A1/DAG1/COL1A2/DMP1/FREM2/IBSP/ITGA5/ITGA6/ITGAV/NPNT

## Sheet: GO and KEGG list3
GO and KEGG enrichment analyses of the target genes of up-regulated DEmiRNAs in FCR.
Terms	ID	Description	GeneRatio	BgRatio	pvalue	p.adjust	qvalue	Count	Gene Symbol
GOBP	GO:0016055	Wnt signaling pathway	188/4204	461/18614	7.07193e-19	5.61688e-16	3.83094e-16	188	ATP6AP2/BAMBI/BICC1/C12orf43/COL1A1/CSNK1G3/CYLD/DDX3X/EGFR/FBXW11/GID8/HECW1/LZTS2/MLLT3/NKD1/PPP2CA/PSEN1/RBPJ/RHOA/SOX4/TBL1X/TCF7/TMEM170B/TNIK/WNT4/ZNRF3/ADNP/ALPK2/CAPRIN2/CCND1/CDC73/CELSR1/CSNK1G1/CSNK2A1/DKK3/DLX3/EDNRB/EGF/EXT1/FGF10/FZD3/FZD6/GNAQ/GRB10/GRK6/GSC/GSKIP/HBP1/HIC1/LRRK1/LZIC/MACF1/MAGI2/MAPK14/MARK2/MBD2/MCC/MDFIC/NLK/NRARP/PPM1A/PRICKLE2/PRKAA1/PRKAA2/PTEN/RBMS3/ROR1/SDC…
GOBP	GO:0060562	epithelial tube morphogenesis	139/4204	334/18614	3.91454e-15	1.38183e-12	9.42466e-13	139	EPHA7/EYA1/FGF1/FOXP1/GDNF/GZF1/HHIP/HS2ST1/LUZP1/MMP14/PML/PROX1/PSEN1/RBPJ/RHOA/SOX4/STARD13/TGFB2/WNT4/ZIC3/AR/CCM2/CECR2/CELSR1/CSMD1/DAG1/DLC1/DLG5/EFNB2/EGF/ESR1/EXT1/FGF10/FZD3/FZD6/HIF1A/HOXA5/KDM2B/KLHL3/KRAS/LRP2/MEF2C/MIB1/MICAL2/MYCN/NRARP/PFN1/PHACTR4/PRKACB/PRKX/RHOB/SEMA4C/SIX1/TGFBR2/TSC1/WNT1/APAF1/BCL2/COL4A1/CTNNBIP1/EDNRA/FGF2/FOXA1/GREM1/HOXA11/LRP5/MET/MTSS1/NDRG4/PBX1/PGR/R…
GOBP	GO:0071375	cellular response to peptide hormone stimulus	129/4204	308/18614	2.15448e-14	5.47582e-12	3.73473e-12	129	ADCY6/CRK/FBN1/GCLC/GPR173/IGF1R/INSR/LEPROTL1/LPIN2/PIK3C2A/PIP4K2B/PRKCB/SESN3/SIRT1/SLC27A4/SOCS2/MTCL2/SP1/SYAP1/VAMP2/WDTC1/ZBTB7B/APPL1/C2CD5/CCNA2/CPEB1/DENND4C/DNAI1/GHR/GRB10/INHBA/INHBB/INSIG1/INSIG2/ITGB3/MAP1B/MAPK1/NKX6-1/PDE3B/PHIP/PIK3CA/PIK3R3/PLCB1/PRKAA1/RAB13/RAF1/SLC27A1/SLC9A1/SOCS1/SOCS3/SORL1/SOS2/WNT1/ZDHHC7/ACTN2/CA2/CDC6/CPEB2/EDNRA/EIF4EBP2/FOXO4/GAB1/GSK3B/MBD5/NCOA1/N…
GOBP	GO:0043484	regulation of RNA splicing	84/4204	182/18614	1.60034e-12	2.54214e-10	1.73384e-10	84	CELF1/CELF5/CELF6/PTBP1/PTBP2/PTBP3/QKI/RBM23/RBMX/RBMXL1/SF3B4/SRPK1/SRSF10/THRAP3/WTAP/ATXN7/CCNL1/FASTK/FMR1/FXR1/GRSF1/HNRNPA1/HNRNPF/HNRNPU/ILDR1/MBNL1/MBNL2/MBNL3/RBFOX2/RBM20/REST/SRPK2/SRSF6/TIA1/TMBIM6/YTHDC1/ATXN7L3/CCNL2/CELF2/CLK3/CLK4/DDX5/DYRK1A/ESRP1/HNRNPA2B1/NCBP1/NOVA2/RBM12B/RBM25/RBM47/SETX/SRRM4/TADA1/TRRAP/AHNAK/CDK12/CELF3/ILDR2/NOVA1/RBFOX1/RBM12/RBM15B/SLC38A2/SON/SRSF7/S…
GOBP	GO:1903311	regulation of mRNA metabolic process	125/4204	329/18614	1.5179e-10	1.16202e-08	7.92544e-09	125	CASC3/CELF1/CELF5/CELF6/CNOT1/DCP1A/ELAVL1/GDNF/PAN3/PTBP1/QKI/RBM23/RBMX/RBMXL1/SF3B4/SRPK1/SRSF10/THRAP3/TNRC6B/TRAF3IP2/WTAP/ZC3H14/ZC3HAV1/CDC73/CNOT6/CNOT6L/CNOT7/CPEB1/CPEB3/DCP2/FASTK/FMR1/FXR1/HNRNPA1/HNRNPD/HNRNPU/MAPK14/PATL1/PRR5L/RBFOX2/RBM20/REST/SAMD4A/SRPK2/SRSF6/SYNCRIP/TIA1/TNRC6A/TNRC6C/YTHDC1/YTHDF2/AGO2/CELF2/CNOT2/DDX5/DYRK1A/EIF4ENIF1/ELAVL4/FTO/HNRNPA2B1/LARP4B/MAGOHB/NCBP1…
GOBP	GO:0016570	histone modification	167/4204	475/18614	1.87543e-10	1.38564e-08	9.4506e-09	167	ARRB1/ASH1L/BAZ2A/CHD3/CUL4B/DOT1L/EYA1/FBXL19/JDP2/KDM2A/KMT2C/MECOM/MECP2/MRGBP/NAA40/NELFA/NFYA/PRDM16/PRDM6/PRKCB/PRMT6/PWWP2B/SF3B1/SIRT1/TBL1X/ARID4B/ATF2/ATXN7/BEND3/CDC73/CHD5/CLOCK/EPC1/EPC2/GATAD2B/HCFC2/HDAC4/JARID2/KDM2B/KDM6A/LIF/MBD2/MIER1/MLLT10/MLLT6/MTF2/PAX6/PCGF5/PHF20/PRKAA1/PRKAA2/RCOR3/RNF2/RPS6KA5/SIN3B/SPHK2/SUZ12/TAF4/TBR1/TGM2/TRERF1/UBE2A/UTY/WAC/WBP2/ATXN7L3/AUTS2/CREB…
GOBP	GO:0098876	vesicle-mediated transport to the plasma membrane	68/4204	149/18614	3.78587e-10	2.58661e-08	1.76417e-08	68	ARL3/CMTM6/EPS15/LRRC7/RAB11FIP4/SNX30/SPTBN1/VAMP2/VAMP3/VPS13B/ARFGEF2/ARHGAP1/ATP2C1/DENND1A/EPG5/EXOC5/EXOC6B/GGA1/KIF13A/MACF1/RAB13/RAB14/RAB34/SNX17/SNX27/SORL1/STEAP2/STX12/VPS35/VPS53/VTI1A/WIPF3/ZDHHC2/ACTN2/ANKRD50/EXOC8/GOLPH3L/LYPLA1/NDRG4/PKDCC/RAB35/SLC1A1/SYS1/VPS26A/ACAP2/ARL4C/GOLGA4/NSG1/RAB10/RAB11A/RAB7A/RAB8A/STX16/STX6/ANKRD27/ARFRP1/BVES/EHD4/GOPC/LMTK2/RAB11B/SNAP25/SNX3/…
GOBP	GO:0002064	epithelial cell development	86/4204	210/18614	1.71607e-09	1.00036e-07	6.82286e-08	86	ATRX/FOSL2/FRS2/GDF11/IL6ST/MSN/PRDM1/PROX1/RAP2C/RARB/RFX3/ABI2/AR/ARHGEF26/ARID4B/CCM2/CLOCK/EDNRB/EPB41L5/ESR1/FNDC3A/FRMD6/HEG1/HIF1A/HOXA5/MAGI2/NKX6-1/ONECUT1/PAX6/PLCB1/RAB13/RAP1A/RAP1B/RAPGEF2/S1PR2/SDC1/TFCP2L1/WNT7B/YIPF6/CEBPA/EDNRA/EPAS1/FOXA1/FZD5/GSK3B/JAG1/MET/NKX3-2/PALLD/PDPK1/PGR/PPP1R16B/TJP1/TMOD1/ARID4A/BCL11B/FRZB/GRHL2/NKX2-2/NOTCH1/ONECUT2/PDE4D/PKHD1/RARG/ROCK2/SIDT2/SLC…
GOBP	GO:1901888	regulation of cell junction assembly	85/4204	214/18614	1.18902e-08	5.81159e-07	3.96374e-07	85	CORO1C/CUX2/EPHA7/FARP1/GRID2/MMP14/NLGN2/PEAK1/PTPRD/RHOA/WNT4/ADNP/CBLN2/CHRNB2/DLC1/DLG5/EFNA5/EPB41L5/EPHB3/IL1RAP/IL1RAPL1/LIMCH1/LRRTM2/MACF1/MEF2C/PTEN/PTK2B/RAP1A/RAP1B/RAPGEF2/ROBO2/SIX1/SLC9A1/SLIT1/SRPX2/THBS1/TSC1/VPS35/CBLN1/COLQ/EPHB2/FZD5/GPC4/GREM1/MAP4K4/NEGR1/NLGN1/NRXN1/OXTR/SIX4/SMAD3/STAU2/TJP1/ABL1/BDNF/CLDN19/EEF2K/IL1RAPL2/NRP1/PTPN13/ROCK2/SETD5/SNAI1/THBS2/WDPCP/CLSTN2/C…
GOBP	GO:0010506	regulation of autophagy	121/4204	348/18614	1.17961e-07	4.11828e-06	2.80883e-06	121	ABL2/BNIP3L/CDK5R1/DAPK2/EEF1A1/FBXL2/FOXK2/MCL1/MID2/MTMR4/PIK3C2A/PIP4K2B/PTPN22/RB1CC1/SCOC/SESN1/SESN3/SIRT1/SNX30/MTCL2/MTCL3/SPTLC2/ACER2/ATG14/ATG16L1/ATP6V1B2/BCL2L11/CHMP4B/EIF4G2/GPR137B/HGF/HIF1A/MAPK8/PIK3CA/PIK3CB/PRKAA1/PRKAA2/PSAP/RRAGC/RRAGD/SMCR8/SNX18/TBC1D25/TBK1/TMEM59/TP53INP1/TPCN1/TSC1/ULK2/USP13/USP33/VPS35/WAC/AMBRA1/ATP6V1C1/ATP6V1E1/BCL2/CSNK2A2/DAPK1/EXOC8/FOXK1/FZD5/G…
GOBP	GO:0002262	myeloid cell homeostasis	68/4204	171/18614	3.14056e-07	9.59406e-06	6.54354e-06	68	FLVCR1/MAEA/PKNOX1/PTBP3/SLC4A1/SP3/TMOD3/TRAF3IP2/BCL2L11/HIF1A/HIPK2/HOXA5/ID2/IKZF1/INHBA/IREB2/ITPKB/KIT/KLF13/KLF2/L3MBTL3/MAPK14/NF1/PIK3CB/PLA2G10/RACGAP1/RPS24/SMAD5/THRA/ALAS1/ARNT/EPAS1/GCNT4/HMGB2/JAM3/KITLG/MFHAS1/PDE4B/RCOR1/SH2B3/SLC25A40/STAT1/STAT5B/TGFBR3/ARID4A/BCL6/BRD1/FAM210B/FOXO3/LYN/PIK3CD/SFXN1/SLC7A11/SMAP1/ZBTB7A/ZFP36L1/ACIN1/ADAM17/B2M/HMGB1/ADAR/ETS1/KCNQ1/KMT2E/LDB1…
GOBP	GO:0006906	vesicle fusion	52/4204	120/18614	3.31704e-07	9.94172e-06	6.78065e-06	52	CPLX2/PIKFYVE/PIP4K2B/PRRT2/STX5/STXBP6/SYT1/SYT9/VAMP2/VAMP3/VTI1B/YIPF4/C2CD5/CHMP4B/EEA1/RAB13/RAB34/RAB8B/STX12/SYT11/TGFBRAP1/VTI1A/YIPF5/ANKFY1/ANXA2/ARL8B/BET1/SNAP29/STX17/SYT4/UVRAG/CHMP2B/DOC2A/ERC2/PIP4K2A/RAB7A/RAB8A/SNAPIN/STX16/STX2/STX6/STX7/STXBP1/VAV3/VPS33A/ANKRD27/CAV2/CHMP7/GOSR1/SNAP25/SYT7/VPS4A
GOBP	GO:0033002	muscle cell proliferation	90/4204	249/18614	7.28016e-07	1.93549e-05	1.32008e-05	90	FOXC1/FOXP1/FRS2/IGF1R/LDLRAP1/RBPJ/RHOA/SIX5/TGFB2/TGFBR1/BMPR2/ERBB4/EREG/GJA1/HEY2/HGF/ID2/IGF1/IGFBP3/ITGA2/ITGB3/JARID2/KCNK2/MAPK14/MEF2C/MEF2D/NF1/PIK3CA/PTEN/S1PR1/S1PR2/SIX1/TGFBR2/THBS1/TNFAIP3/VGLL4/ZFPM2/BMPR1A/CALCRL/CTNNBIP1/FGF2/IL12B/IL6R/KPNA1/MAP3K5/NDRG4/NPR3/PDCD4/PPARGC1A/RBPMS2/RUNX1/SHH/STAT1/TENM4/TGFBR3/TRIB1/XRCC5/ABL1/AKIRIN1/CDH13/FGF20/GATA6/GNA13/GNAI2/NOTCH1/PAXBP1/…
GOBP	GO:0035725	sodium ion transmembrane transport	70/4204	181/18614	7.31189e-07	1.93582e-05	1.32031e-05	70	CNNM4/HECW1/SCN2B/SLC41A1/SLC4A8/SLC6A1/SLC6A6/SLC8A1/SLC8A2/STOM/ASIC4/ATP1A2/HECW2/SCN1B/SCN2A/SCN4B/SLC17A6/SLC24A3/SLC24A4/SLC6A11/SLC6A8/SLC9A1/SLC9A2/SLC9A6/SLMAP/STK39/TPCN1/WNK1/WNK3/FGF14/KCNK1/NEDD4/NEDD4L/NETO1/PRKCE/SHROOM2/SLC12A2/SLC28A3/SLC4A4/SLC6A14/SLC6A2/SLC9A7/TMEM168/CAMK2D/DMD/HCN1/KLHL24/SCN9A/SLC4A7/SLC6A15/SLC6A3/SLC6A9/SLC9A4/SLC9A8/ANO6/ATP12A/ATP1B1/ATP2B4/DLG1/FGF12/H…
GOBP	GO:0006486	protein glycosylation	82/4204	226/18614	1.8646e-06	4.29264e-05	2.92776e-05	82	B3GALNT1/B3GNT2/B3GNT9/DOLPP1/GALNT16/GXYLT1/MAN1A2/NUS1/PSEN1/ST8SIA3/TET3/XXYLT1/ACER2/ALG14/ALG2/ARFGEF1/B3GALNT2/B3GALT5/B4GALT2/B4GALT5/EOGT/EXT1/FUT4/FUT9/GALNT1/GFPT1/MAN1C1/MGAT5/MLEC/SLC35C2/ST3GAL5/ST8SIA4/TMEM59/B3GALT2/B3GNT5/COG3/ENTPD5/GALNT12/GCNT2/GCNT4/MGAT3/MOGS/ST8SIA1/STT3B/TET2/ALG9/B3GAT1/B4GALT6/DPY19L1/DPY19L3/EDEM3/GALNT2/GALNT3/GALNT7/GFPT2/MAN1B1/NAGPA/PGM3/POGLUT1/TET1…
GOBP	GO:0072089	stem cell proliferation	50/4204	121/18614	3.01315e-06	6.42468e-05	4.38189e-05	50	MECOM/NFIB/RARB/RBPJ/VEGFC/ZNRF3/AGO3/ARIH2/ATXN1L/FGF10/GJA1/HNRNPU/NF1/TGFBR2/WNT1/WNT3/WNT7B/YTHDF2/CEBPA/FGF2/HMGA2/HMGB2/HOXA3/HOXB4/KITLG/NKAP/PBX1/RNF43/RUNX1/RUNX2/SHB/SHH/SIX2/SOX11/XRCC5/NOTCH1/OVOL1/OVOL2/PRRX1/RARG/SOX9/TRIM71/ZFP36L1/CD109/ETV6/WNT11/WNT2B/WNT5A/KDR/WNT10B
GOBP	GO:0001558	regulation of cell growth	135/4204	420/18614	3.36957e-06	7.08949e-05	4.83532e-05	135	DDX3X/EGFR/EPHA7/FOXP1/GDI1/MMP14/NRG3/PML/PPP1R9B/PPP2CA/RHOA/RIMS1/SGK1/SIRT1/SMARCA2/SOCS2/SYT1/SYT2/TEAD1/TGFB2/TGFBR1/UNC13A/ADNP/BARHL2/BMPR2/BTG1/CAPRIN2/CDC73/CSNK2A1/DCBLD2/DCUN1D3/DSCAM/EFNA5/EIF4G2/GJA1/IGF1/IGFBP3/INHBA/INO80/ITCH/KDM2B/MACF1/MAP1B/NKX6-1/PLAA/PLXNA4/PPARA/PTK2B/RAB21/RICTOR/RIMS2/SEMA4C/SEMA6D/SLC9A1/SLIT1/SMURF1/SPHK2/SPOCK1/ULK2/VGLL4/WNT3/YY1/ADAM10/BCL2/CDKN2AIP/…
GOBP	GO:0001952	regulation of cell-matrix adhesion	50/4204	125/18614	9.00758e-06	0.00016306	0.000111214	50	CORO1C/EMP2/MMP14/PEAK1/RHOA/WNT4/ACER2/DAG1/DLC1/EFNA5/EPB41L5/ITGB3/LIMCH1/MACF1/MINK1/NF1/ONECUT1/PIK3CB/PTEN/PTK2B/RASA1/RIN2/SLC9A1/THBS1/TSC1/BCL2/CASK/GREM1/GSK3B/JAG1/MAP4K4/SMAD3/ABL1/BCL6/CDH13/NRP1/ONECUT2/PKHD1/ROCK2/SERPINE1/WDPCP/LIMS1/MYF5/ROCK1/SLK/VCL/LDB1/PTPRJ/RAC1/KDR
GOBP	GO:0006473	protein acetylation	74/4204	208/18614	1.28615e-05	0.000217926	0.000148634	74	ARRB1/DDX3X/MECP2/MRGBP/NAA40/NFYA/PML/PWWP2B/SF3B1/SIRT1/SOX4/TAOK1/ATF2/ATXN7/BEND3/CHD5/CLOCK/DIP2A/EPC1/EPC2/LIF/PAX6/PHF20/PRKAA1/PRKAA2/SPHK2/TAF4/WBP2/ATXN7L3/AUTS2/CREBBP/EOMES/GLYR1/GSK3B/ISL1/MBTD1/MSL2/NAA15/NAA38/NAA50/PPARGC1A/SHH/TADA1/TADA2A/TRRAP/ATG5/BRD1/DIP2B/ESCO1/ING5/IRF4/MAP3K7/NAA25/NFYB/POLE3/SMARCA5/SUPT3H/TADA2B/USP22/BRPF3/DEK/DR1/ESCO2/KANSL1/KAT6B/OGT/SMC5/BMI1/KAT2A…
GOBP	GO:0070935	3'-UTR-mediated mRNA stabilization	15/4204	25/18614	6.15056e-05	0.000765037	0.000521786	15	ELAVL1/MAPK14/ELAVL4/LARP4B/RBM47/TARDBP/HNRNPC/DAZ1/DAZ2/DAZ3/DAZ4/DAZL/HNRNPA0/METTL16/RBM24
KEGG	hsa03083	Polycomb repressive complex	49/2059	83/8878	2.113e-12	3.60266e-10	2.15748e-10	49	BCORL1/FOXK2/KDM2A/SFMBT2/AEBP2/ASXL2/CBX6/CBX7/DCAF7/JARID2/KDM2B/L3MBTL3/MBD6/MTF2/PCGF5/RNF2/SCML2/SFMBT1/SUZ12/UBE2D2/UBE2D3/YAF2/YY1/ASXL3/AUTS2/CREBBP/FOXK1/MBD5/PHF19/RYBP/UBE2D1/BCOR/CBX2/CBX3/CBX8/EED/LCOR/PCGF3/TFDP1/USP45/FBRSL1/OGT/PHC1/SCMH1/SKP1/BMI1/COMMD3-BMI1/CBX4/PHC3
KEGG	hsa04150	mTOR signaling pathway	71/2059	158/8878	1.03088e-09	4.39412e-08	2.63145e-08	71	IGF1R/INSR/LPIN2/PRKCB/RHOA/SGK1/WDR59/WNT4/ATP6V1B2/CAB39/CAB39L/CLIP1/EIF4E/FZD3/FZD6/GRB10/IGF1/KRAS/MAPK1/PIK3CA/PIK3CB/PIK3R3/PRKAA1/PRKAA2/PRR5L/PTEN/RAF1/RICTOR/RPS6KA2/RRAGC/RRAGD/SOS2/TSC1/ULK2/WNT1/WNT10A/WNT3/WNT7B/ATP6V1C1/ATP6V1E1/CHUK/FNIP1/FNIP2/FZD4/FZD5/GSK3B/LRP5/PDPK1/RPS6KA3/RPTOR/SEH1L/SESN2/DDIT4/FZD2/IRS1/LRP6/PIK3CD/PIK3R2/SKP2/SOS1/AKT3/PRKCA/RNF152/RPS6KA6/RPS6KB1/WNT11/…
KEGG	hsa04510	Focal adhesion	85/2059	203/8878	1.77947e-09	6.06798e-08	3.63386e-08	85	COL1A1/CRK/EGFR/EMP2/IGF1R/LAMB3/PARVA/PRKCB/RHOA/VEGFC/ACTN1/ARHGAP5/CCND1/CCND2/COL1A2/EGF/HGF/IGF1/ITGA11/ITGA2/ITGA6/ITGB3/ITGB8/MAPK1/MAPK8/PAK6/PARVB/PIK3CA/PIK3CB/PIK3R3/PPP1R12A/PTEN/RAF1/RAP1A/RAP1B/SHC3/SOS2/THBS1/TLN2/VAV2/BCL2/COL4A1/COL4A4/COL6A1/GSK3B/ITGA1/MET/MYL12B/PAK2/PAK3/PDGFA/PDPK1/PPP1CB/XIAP/COL9A3/CRKL/FYN/ITGA4/ITGA8/ITGA9/PAK4/PDGFRB/PIK3CD/PIK3R2/ROCK2/SOS1/THBS2/TNXB/…
KEGG	hsa04010	MAPK signaling pathway	114/2059	300/8878	3.41468e-09	1.05855e-07	6.33921e-08	114	ARRB1/CACNA1B/CRK/DUSP1/DUSP7/EFNA4/EGFR/FGF1/FGFR1/GDNF/IGF1R/INSR/MAP3K2/MAP3K3/MECOM/PRKCB/TAOK1/TGFB2/TGFBR1/VEGFC/ATF2/CACNA1C/EFNA5/EGF/ERBB3/ERBB4/EREG/FAS/FGF10/FGF6/HGF/IGF1/IL1R1/IL1RAP/KIT/KRAS/MAP2K3/MAP3K1/MAP3K12/MAP4K3/MAPK1/MAPK14/MAPK8/MEF2C/NF1/NLK/PPM1A/PRKACB/RAF1/RAP1A/RAP1B/RAPGEF2/RASA1/RPS6KA2/RPS6KA5/SOS2/TGFBR2/CHUK/DUSP5/FGF2/KITLG/MAP3K5/MAP3K9/MAP4K4/MET/PAK2/PDGFA/PP…
KEGG	hsa04012	ErbB signaling pathway	45/2059	86/8878	3.73174e-09	1.06044e-07	6.35051e-08	45	ABL2/CRK/EGFR/NRG3/PRKCB/CBLB/EGF/ERBB3/ERBB4/EREG/KRAS/MAPK1/MAPK8/PAK6/PIK3CA/PIK3CB/PIK3R3/RAF1/SHC3/SOS2/GAB1/GSK3B/PAK2/PAK3/PLCG2/STAT5A/STAT5B/TGFA/ABL1/CAMK2D/CRKL/NRG2/PAK4/PIK3CD/PIK3R2/PLCG1/SOS1/AKT3/CAMK2A/NCK1/NCK2/PRKCA/RPS6KB1/HBEGF/CDKN1B
KEGG	hsa04151	PI3K-Akt signaling pathway	131/2059	362/8878	8.3883e-09	2.20032e-07	1.31768e-07	131	BCL2L1/COL1A1/CREB5/EFNA4/EGFR/FGF1/FGFR1/GDNF/GNB4/IGF1R/INSR/LAMB3/MCL1/PPP2CA/PPP2CB/PPP2R2D/PPP2R5E/SGK1/VEGFC/ATF2/BCL2L11/CCND1/CCND2/COL1A2/EFNA5/EGF/EIF4E/ERBB3/ERBB4/EREG/FGF10/FGF6/GHR/HGF/IGF1/ITGA11/ITGA2/ITGA6/ITGB3/ITGB8/KIT/KRAS/MAGI2/MAPK1/PHLPP2/PIK3CA/PIK3CB/PIK3R3/PPP2R5A/PRKAA1/PRKAA2/PTEN/RAF1/RXRA/SOS2/THBS1/TSC1/BCL2/CHUK/COL4A1/COL4A4/COL6A1/FGF2/GNG10/GNG2/GSK3B/HSP90B1/I…
KEGG	hsa04068	FoxO signaling pathway	60/2059	133/8878	1.6983e-08	3.6195e-07	2.16756e-07	60	EGFR/FOXG1/GABARAPL1/IGF1R/INSR/PRKAB1/SGK1/SIRT1/TGFB2/TGFBR1/BCL2L11/CCND1/CCND2/EGF/FBXO32/HOMER1/IGF1/KLF2/KRAS/MAPK1/MAPK14/MAPK8/NLK/PIK3CA/PIK3CB/PIK3R3/PRKAA1/PRKAA2/PTEN/RAF1/S1PR1/SOS2/TGFBR2/CHUK/CREBBP/FOXO4/PCK2/PDPK1/RBL2/SMAD3/STK4/BCL6/C8orf44-SGK3/CAT/FOXO3/G6PC3/IRS1/IRS2/PIK3CD/PIK3R2/SETD7/SGK3/SKP2/SOS1/AKT3/CCNG2/FOXO6/IL10/CDKN1B/PRMT1
KEGG	hsa04310	Wnt signaling pathway	72/2059	174/8878	5.58012e-08	1.11931e-06	6.70306e-07	72	BAMBI/CTBP2/FBXW11/LZTS2/NKD1/PRKCB/PSEN1/RHOA/SIRT1/TBL1X/TCF7/WNT4/ZNRF3/CCND1/CCND2/CSNK2A1/FZD3/FZD6/MAPK8/MCC/NFATC2/NLK/PLCB1/PRICKLE2/PRKACB/ROR1/VANGL1/WNT1/WNT10A/WNT3/WNT7B/CREBBP/CSNK2A2/CTNNBIP1/CTNND2/FRAT1/FRAT2/FZD4/FZD5/GPC4/GSK3B/LRP5/PPP3CA/RNF43/SFRP4/SMAD3/CAMK2D/CSNK1A1/FRZB/FZD2/LRP6/MAP3K7/NFATC3/PPP3CB/PPP3R1/PRICKLE1/ROCK2/TBL1XR1/CAMK2A/DAAM2/LGR5/NOTUM/PRKCA/SKP1/WNT11/…
KEGG	hsa04810	Regulation of actin cytoskeleton	86/2059	232/8878	1.01178e-06	1.26238e-05	7.55984e-06	86	ARPC5/CHRM3/CRK/DIAPH2/EGFR/FGF1/FGFR1/IQGAP2/MSN/MYH9/PFN2/PIKFYVE/PIP4K2B/RHOA/WASF2/ABI2/ACTN1/ARHGEF12/CFL2/EGF/FGF10/FGF6/ITGA11/ITGA2/ITGA6/ITGB3/ITGB8/KRAS/MAPK1/NCKAP1/PAK6/PFN1/PIK3CA/PIK3CB/PIK3R3/PPP1R12A/RAF1/SLC9A1/SOS2/VAV2/CXCL12/ENAH/FGF2/ITGA1/LIMK2/LPAR1/MYL12B/PAK2/PAK3/PDGFA/PPP1CB/RRAS2/WASL/ACTR3C/ARHGEF6/CRKL/FGF20/GNA13/ITGA4/ITGA8/ITGA9/PAK4/PDGFRB/PIK3CD/PIK3R2/PIP4K2A/R…
KEGG	hsa04722	Neurotrophin signaling pathway	50/2059	120/8878	4.64626e-06	4.7952e-05	2.87165e-05	50	ARHGDIA/CALM1/CRK/FRS2/MAP3K3/PSEN1/RHOA/KRAS/MAP3K1/MAPK1/MAPK14/MAPK8/PIK3CA/PIK3CB/PIK3R3/RAF1/RAP1A/RAP1B/RPS6KA2/RPS6KA5/SHC3/SOS2/BCL2/GAB1/GSK3B/MAP3K5/PDPK1/PLCG2/PTPN11/RPS6KA3/SH2B3/ZNF274/ABL1/BDNF/CAMK2D/CAMK4/CRKL/FOXO3/IRS1/PIK3CD/PIK3R2/PLCG1/PSEN2/SOS1/AKT3/CAMK2A/NFKB1/RPS6KA6/SORT1/RAC1
KEGG	hsa04935	Growth hormone synthesis, secretion and action	50/2059	122/8878	8.11949e-06	7.69096e-05	4.60579e-05	50	ADCY5/ADCY6/CREB5/CRK/PRKCB/SOCS2/ADCY9/ATF2/CACNA1C/GHR/GNAQ/IGF1/IGFBP3/KRAS/MAP2K3/MAP3K1/MAPK1/MAPK14/MAPK8/PIK3CA/PIK3CB/PIK3R3/PLCB1/PRKACB/RAF1/SHC3/SOCS1/SOCS3/SOS2/CREBBP/GSK3B/PLCG2/STAT1/STAT5A/STAT5B/CACNA1D/CREB1/CRKL/GNAI2/IRS1/IRS2/JUNB/MAP2K6/PIK3CD/PIK3R2/PLCG1/SOS1/AKT3/PRKCA/PLCB4
KEGG	hsa04120	Ubiquitin mediated proteolysis	54/2059	142/8878	4.54791e-05	0.00038771	0.000232183	54	ANAPC1/CUL4B/FBXW11/KLHL9/PML/UBA2/UBE2K/UBE2Q1/UBE2Z/CBLB/CUL5/ITCH/MAP3K1/MID1/SMURF1/SMURF2/SOCS1/SOCS3/UBE2A/UBE2D2/UBE2D3/WWP1/CDC23/CUL3/NEDD4/NEDD4L/RCHY1/RNF7/UBA6/UBE2D1/UBE2O/UBE2R2/XIAP/BIRC6/CUL2/HERC2/HERC3/PIAS1/SKP2/TRIP12/UBE2F/UBE2G1/UBE2I/UBE2J1/UBE3C/CUL4A/PIAS2/RHOBTB1/SKP1/UBE2E3/UBE2N/UBE2W/VHL/UBB
KEGG	hsa04020	Calcium signaling pathway	84/2059	254/8878	0.00017419	0.00109998	0.000658731	84	ATP2A2/CACNA1B/CALM1/CAMK1D/CHRM3/EGFR/FGF1/FGFR1/GDNF/GRM5/ORAI2/PDE1C/PRKCB/SLC8A1/SLC8A2/VEGFC/ADCY9/ADRB1/ATP2B2/CACNA1C/EDNRB/EGF/ERBB3/ERBB4/FGF10/FGF6/GNAQ/GRIN2A/HGF/ITPKB/NFATC2/PLCB1/PRKACB/PTK2B/SLC25A6/SPHK2/TPCN1/EDNRA/FGF2/HTR2A/HTR2C/MET/OXTR/PDGFA/PLCG2/PPIF/PPP3CA/PTGFR/SLC25A4/STIM2/TACR3/TGFA/ADRA1D/ATP2B1/CACNA1D/CAMK2D/CAMK4/CYSLTR1/DRD1/FGF20/NFATC3/PDGFRB/PLCG1/PPP3CB/PPP3R…
KEGG	hsa04024	cAMP signaling pathway	76/2059	226/8878	0.000194639	0.00120676	0.00072268	76	ADCY5/ADCY6/ADCYAP1/ATP2A2/CALM1/CREB5/GABBR2/GRIA2/HHIP/PDE10A/RHOA/ADCY9/ADRB1/ATP1A2/ATP2B2/CACNA1C/CNGA3/GRIN2A/KCNK2/MAPK1/MAPK8/PDE3B/PDE4A/PIK3CA/PIK3CB/PIK3R3/PPARA/PPP1R12A/PRKACB/RAF1/RAP1A/RAP1B/RAPGEF4/SLC9A1/VAV2/CREBBP/EDNRA/OXTR/PDE3A/PDE4B/PPP1CB/RRAS2/ATP2B1/BDNF/CACNA1D/CAMK2D/CAMK4/CNGB3/CREB1/DRD1/GNAI2/PDE4D/PIK3CD/PIK3R2/ROCK2/SOX9/VAV3/VIP/ACOX1/AKT3/ARAP3/ATP1B1/ATP2A1/ATP…
KEGG	hsa04530	Tight junction	58/2059	170/8878	0.000713138	0.003474	0.00208043	58	ARPC5/DLG2/MSN/MYH9/PARD6G/PPP2CA/PPP2CB/PPP2R2D/PRKAB1/RAP2C/RHOA/ACTN1/CCND1/CGN/LLGL2/MAP3K1/MAPK8/PRKAA1/PRKAA2/PRKACB/RAB13/RAB8B/RAP1A/RAPGEF2/CLDN12/CLDN14/JAM3/MAGI1/MAP3K5/MYL12B/NEDD4/NEDD4L/PARD6B/PRKCE/RUNX1/TJP1/WHAMM/ACTR3C/AMOT/AMOTL1/AMOTL2/CACNA1D/CLDN19/EPB41L4B/JAM2/RAB8A/ROCK2/ACTR3/BVES/CLDN11/CLDN23/DLG1/OCLN/ROCK1/DLG3/PRKCI/RAC1/TIAM1
KEGG	hsa04066	HIF-1 signaling pathway	40/2059	110/8878	0.00118241	0.00516925	0.00309565	40	EGFR/IGF1R/INSR/PFKFB3/PRKCB/EGF/EIF4E/HIF1A/IGF1/MAPK1/PGK1/PIK3CA/PIK3CB/PIK3R3/SLC2A1/ARNT/BCL2/CREBBP/EGLN1/EGLN2/EPAS1/IL6R/PLCG2/TFRC/CAMK2D/CUL2/PIK3CD/PIK3R2/PLCG1/SERPINE1/AKT3/CAMK2A/IFNG/NFKB1/PDHB/PRKCA/RPS6KB1/VHL/EDN1/CDKN1B
KEGG	hsa04926	Relaxin signaling pathway	45/2059	130/8878	0.00193922	0.00760084	0.00455182	45	ADCY5/ADCY6/ARRB1/COL1A1/CREB5/EGFR/GNB4/RLN2/TGFBR1/VEGFC/ADCY9/ATF2/COL1A2/EDNRB/KRAS/MAPK1/MAPK14/MAPK8/PIK3CA/PIK3CB/PIK3R3/PLCB1/PRKACB/RAF1/SHC3/SOS2/TGFBR2/COL4A1/COL4A4/GNG10/GNG2/CREB1/GNAI2/GNAO1/PIK3CD/PIK3R2/SMAD2/SOS1/AKT3/GNG13/NFKB1/PRKCA/ARRB2/PLCB4/EDN1
KEGG	hsa05417	Lipid and atherosclerosis	68/2059	216/8878	0.00290819	0.0111426	0.00667284	68	BCL2L1/CALM1/RHOA/TNFRSF10B/TRAF3/ABCA1/FAS/HSPA2/KRAS/LDLR/MAP2K3/MAPK1/MAPK14/MAPK8/MIB1/NCF1/NFATC2/PIK3CA/PIK3CB/PIK3R3/PLCB1/POU2F1/RAP1A/RAP1B/RXRA/TBK1/VAV2/APAF1/BCL2/CASP7/CHUK/GSK3B/HSP90B1/IL12B/MAP3K5/PDPK1/PPP3CA/RXRG/TAB2/CAMK2D/HSPA5/LYN/MAP2K6/MAP3K7/NFATC3/PIK3CD/PIK3R2/PLCG1/PPP3CB/PPP3R1/ROCK2/VAV3/ABCG1/AKT3/ATF6/CAMK2A/CD40LG/EIF2S1/ERN1/NFE2L2/NFKB1/PRKCA/HSPA8/IKBKG/MMP3/PL…
KEGG	hsa04540	Gap junction	32/2059	92/8878	0.00752791	0.0249225	0.014925	32	ADCY5/ADCY6/EGFR/GRM5/MAP3K2/PRKCB/TUBB1/ADCY9/ADRB1/EGF/GJA1/GNAQ/KRAS/MAPK1/PLCB1/PRKACB/RAF1/SOS2/HTR2A/HTR2C/LPAR1/PDGFA/TJP1/DRD1/GNAI2/PDGFRB/SOS1/PDGFRA/PRKCA/PRKG1/PLCB4/TUBB
KEGG	hsa04664	Fc epsilon RI signaling pathway	25/2059	69/8878	0.00971166	0.0301065	0.0180295	25	KRAS/MAP2K3/MAPK1/MAPK14/MAPK8/PIK3CA/PIK3CB/PIK3R3/RAF1/SOS2/VAV2/PDPK1/PLCG2/FYN/LYN/MAP2K6/PIK3CD/PIK3R2/PLCG1/SOS1/VAV3/AKT3/IL4/PRKCA/RAC1

## Sheet: GO and KEGG list4
GO and KEGG enrichment analyses of the target genes of down-regulated DEmiRNAs in FCR.
Terms	ID	Description	GeneRatio	BgRatio	pvalue	p.adjust	qvalue	Count	Gene Symbol
GOBP	GO:0007264	small GTPase mediated signal transduction	125/2092	483/18614	8.966e-20	1.78364e-16	1.2911e-16	125	ABI2/ABL1/ABL2/ARFGEF1/ARHGAP20/ARHGAP28/ARHGEF15/BRAP/COL1A2/COL3A1/DOCK3/DOK6/IGF1/NRAS/RALBP1/RAP1GAP2/RASGRP1/RDX/RGL2/ROCK1/SDCBP/ARFGEF2/ARHGAP23/ARHGAP24/ARHGEF18/CBL/CDC42/CDON/CHP1/CUL3/DAB1/DLC1/DOCK4/G3BP2/GNA13/GPR174/GRB2/ITSN1/MAP4K4/MAPRE2/MYO9A/NRP1/OGT/RAB30/RAB38/RALGPS1/RALGPS2/RAP2C/RAPGEF2/RASA2/RHEB/RHOBTB1/SIPA1L2/SPRY4/SRC/TGFB2/TIAM1/ABCA1/ARHGAP19/ARHGAP26/ARHGAP6/ARHGDI…
GOBP	GO:0048863	stem cell differentiation	69/2092	247/18614	3.48886e-13	1.04108e-10	7.53594e-11	69	ABL1/GATA6/HMGA2/HOXA7/LIN28A/MAPK1/MSI2/PDGFRA/PRICKLE1/PSMD11/RBPJ/SEMA3A/SOX11/ZNF281/CDC42/CDK13/CDK6/CHD2/CORO1C/FOXA1/FOXC1/JAG1/KDM3A/MTA3/MTF2/NRP1/NRP2/PITX2/RBM24/SEMA6A/SIX1/SOX17/SOX5/SOX6/TAPT1/TGFB2/YAP1/YTHDF2/BCL2/CDK12/CITED2/DHX36/ERBB4/FBXL17/FN1/GATAD2B/GBX2/GDNF/GPM6A/HNF1B/HNRNPU/HSPA9/KBTBD8/MED1/MLLT3/NOG/NOTCH1/NRG1/OSR1/RDH10/SEMA3F/SEMA6D/SNAI2/SRF/TBX5/ZIC3/ARB2A/HIF1A…
GOBP	GO:0051893	regulation of focal adhesion assembly	28/2092	64/18614	4.25769e-11	7.46675e-09	5.40489e-09	28	ABL1/RCC2/ROCK1/TSC1/CLASP2/CORO1C/DLC1/DUSP3/GPM6B/MACF1/MAP4K4/NRP1/PEAK1/PTEN/SRC/ARHGAP6/CLASP1/EFNA5/FERMT2/KDR/PPM1F/RAC1/RHOA/ROCK2/SLK/TLN1/VEGFA/BCAS3
GOBP	GO:0000381	regulation of alternative mRNA splicing, via spliceosome	25/2092	56/18614	2.75284e-10	3.35285e-08	2.427e-08	25	CELF2/CELF1/CELF6/DDX5/KHDRBS2/KHDRBS3/RBM20/RBM24/RBM47/RBM7/WTAP/YTHDC1/FMR1/FXR1/FXR2/HNRNPU/KHDRBS1/NOVA1/NOVA2/PTBP1/RBFOX1/RBFOX2/RBFOX3/SRRM4/ARB2A
GOBP	GO:0001837	epithelial to mesenchymal transition	49/2092	172/18614	4.31149e-10	4.59482e-08	3.32601e-08	49	COL1A1/HMGA2/IGF1/RBPJ/ROCK1/SDCBP/SPRED1/TGFBR3/CLASP2/DDX5/FOXA1/FOXA2/FOXC1/GATA3/GCNT2/HGF/HNRNPAB/JAG1/LDLRAD4/MARK1/OLFM1/PDCD4/PPP2CA/PPP3R1/PTEN/TGFB2/TIAM1/WNT5A/WWTR1/CLASP1/DAG1/EFNA1/FERMT2/FOXF2/GLIPR2/HAS2/KBTBD8/NOG/NOTCH1/PHLDB1/ROCK2/SMAD2/SMAD7/SNAI2/TBX5/TRIM62/SPRED3/HIF1A/TGFB1
GOBP	GO:0001952	regulation of cell-matrix adhesion	39/2092	125/18614	1.47983e-09	1.17755e-07	8.5238e-08	39	ABL1/ACER2/AJAP1/CASK/HOXA7/RCC2/ROCK1/TSC1/CDK6/CLASP2/CORO1C/DLC1/DUSP3/GPM6B/JAG1/MACF1/MAP4K4/NRP1/ONECUT1/PEAK1/PTEN/SRC/ARHGAP6/BCL2/CLASP1/DAG1/EFNA5/FERMT2/KDR/ONECUT2/PIK3CB/PPM1F/RAC1/RHOA/ROCK2/SLK/TLN1/VEGFA/BCAS3
GOBP	GO:0090132	epithelium migration	78/2092	374/18614	4.19744e-08	2.00403e-06	1.45064e-06	78	ABL1/HDAC9/PTPRG/ROCK1/SPRED1/APOH/CLASP2/CORO1C/EPHA2/FOXP1/GATA3/GRHL2/HMGB1/IRS2/MACF1/MAP4K4/MAPRE2/NRP1/NRP2/PRKCE/PRKD1/PTEN/SIRT1/SRC/STAT5A/TGFB2/WNT5A/ZEB2/ANLN/CLASP1/CYP1B1/EFNA1/EFNB2/EGR3/ETS1/FBXW7/FGF10/FGF18/FSTL1/GATA2/GLIPR2/HAS2/JUN/KANK1/KANK2/KDR/KLF4/MCC/NANOS1/NOTCH1/PDPK1/PFN2/PIK3CA/PIK3CB/PLCG1/PLK2/PPM1F/PRKCA/PROX1/PTPN11/RAC1/RHOA/ROCK2/SLIT2/SNAI2/SP1/SRF/STARD13/SYN…
GOBP	GO:0050684	regulation of mRNA processing	36/2092	139/18614	1.11183e-06	3.0161e-05	2.18324e-05	36	CDC73/CELF2/CPEB3/CELF1/CELF6/DDX5/KHDRBS2/KHDRBS3/NUP98/QKI/RBM20/RBM24/RBM47/RBM7/SON/SRSF10/SUPT6H/WTAP/YTHDC1/DHX36/DHX9/FMR1/FXR1/FXR2/HNRNPK/HNRNPU/KHDRBS1/NOVA1/NOVA2/PTBP1/RBFOX1/RBFOX2/RBFOX3/SRRM4/ARB2A/U2AF2
GOBP	GO:0045446	endothelial cell differentiation	32/2092	119/18614	1.79095e-06	4.38049e-05	3.17086e-05	32	PPP1R16B/RBPJ/RDX/ROCK1/ZDHHC21/APOLD1/HOXB5/JAG1/NRP1/RAP2C/RAPGEF2/SOX17/ZEB1/ACVR2B/CLIC4/FSTL1/HEG1/IKBKB/KDR/MSN/NOTCH1/NRG1/PROX1/RAP1B/RAPGEF1/ROCK2/TJP1/VEGFA/BMPR2/PLCB1/S1PR1/VEZF1
GOBP	GO:0030510	regulation of BMP signaling pathway	30/2092	118/18614	1.25867e-05	0.000234742	0.000169921	30	ABL1/CHRD/GATA6/RBPJ/SMAD6/SMURF1/SOX11/CHRDL1/HIPK2/VWC2L/WNT5A/XIAP/CTDSPL2/FSTL1/FSTL4/GATA4/GREM2/KDR/LEMD3/NOG/NOTCH1/SMAD2/SMAD7/SMURF2/SULF1/TOB1/TRIM33/UBE2D1/ZNF423/BMPR2
GOBP	GO:2000637	positive regulation of miRNA-mediated gene silencing	9/2092	16/18614	1.53652e-05	0.000282152	0.000204239	9	TIAL1/DHX9/FMR1/FXR1/MYCN/PUM2/TRIM71/AJUBA/TGFB1
GOBP	GO:0061013	regulation of mRNA catabolic process	45/2092	212/18614	1.83169e-05	0.000325343	0.000235503	45	CPEB3/ELAVL4/IGF2BP1/IGF2BP3/POLR2D/ROCK1/SYNCRIP/CELF1/CNOT2/DCP2/DIS3/FUS/HNRNPAB/IGF2BP2/PAN2/RBM24/RBM47/TNRC6B/TNRC6C/YTHDF2/A1CF/AGO2/ANGEL2/CNOT4/CNOT6/CNOT7/DHX36/DHX9/FMR1/FXR1/FXR2/GDNF/HNRNPD/HNRNPU/MEX3D/NANOS1/PAN3/PKP1/PRKCA/PUM2/ROCK2/TARDBP/TOB1/TRIM71/TTC5
GOBP	GO:0001570	vasculogenesis	23/2092	83/18614	2.90253e-05	0.000485218	0.00035123	23	SPRED1/TGFBR3/EPHA2/FZD4/GJC1/NRP1/QKI/RAPGEF2/SOX17/YAP1/CITED2/FBXW7/FOXF1/HAS2/HEG1/KDR/NOTCH1/TBX5/VEGFA/ZFPM2/WT1/JUNB/TGFB1
GOBP	GO:0060148	positive regulation of post-transcriptional gene silencing	9/2092	17/18614	2.93873e-05	0.000488534	0.00035363	9	TIAL1/DHX9/FMR1/FXR1/MYCN/PUM2/TRIM71/AJUBA/TGFB1
GOBP	GO:0061157	mRNA destabilization	29/2092	123/18614	7.78462e-05	0.00107913	0.00078114	29	CPEB3/IGF2BP1/POLR2D/ROCK1/SYNCRIP/CELF1/CNOT2/DCP2/DIS3/PAN2/RBM24/TNRC6B/TNRC6C/YTHDF2/AGO2/CNOT4/CNOT6/CNOT7/DHX36/DHX9/HNRNPD/HNRNPU/MEX3D/NANOS1/PAN3/ROCK2/TARDBP/TOB1/TRIM71
GOBP	GO:0070371	ERK1 and ERK2 cascade	61/2092	341/18614	0.000158504	0.00191488	0.00138611	61	ABL1/EPHA7/IGF1/MAPK1/PDGFRA/RASGRP1/SPRED1/CALCR/DRD2/DSTYK/DUSP3/DUSP7/EPHA2/GCNT2/HMGB1/HTR2A/LMO3/MAP2K7/NRP1/P2RY1/PHB2/PTEN/RANBP9/RAPGEF2/SEMA6A/SRC/ACE2/CASR/CNKSR3/CRKL/ERBB4/ERRFI1/FBXW7/FERMT2/FGF10/FGF18/FN1/FRS2/GATA4/GLIPR2/INHBA/JUN/KDR/MFHAS1/NEK10/NOTCH1/NPNT/NRG1/PIN1/PRKCA/PTPN11/RAP1B/RIPK2/SHC1/SLC30A10/STYX/SYNJ2BP/ZDHHC17/ERBB2/SPRED3/TGFB1
GOBP	GO:0071218	cellular response to misfolded protein	8/2092	23/18614	0.00260122	0.0176611	0.0127842	8	KLHL15/CUL3/RNF185/BAG6/DNAJB14/DNAJC18/UBE2W/RNF5
GOBP	GO:0002573	myeloid leukocyte differentiation	40/2092	227/18614	0.00262145	0.0177379	0.0128398	40	CBFA2T3/HOXA7/LRRC17/RBPJ/BAP1/CDC42/CDK6/CSF3/EPHA2/FOXP1/GATA3/GPR137B/NR3C1/POU4F1/PSEN1/RUNX1/SIRT1/SRC/TFRC/UBASH3B/ZBTB46/CITED2/CREB1/CUL4A/FBXW7/GATA2/INHBA/JUN/KLF10/LBR/MED1/NKAP/OSTM1/PRKCA/SH3PXD2A/TMEM178A/VEGFA/PDE1B/JUNB/TGFB1
GOBP	GO:0032924	activin receptor signaling pathway	12/2092	44/18614	0.00266126	0.0178454	0.0129176	12	ACVR2A/GDF6/MAGI2/ACVR1C/ACVR2B/CITED2/FGF10/INHBA/LEMD3/SMAD2/SMAD7/BMPR2
GOBP	GO:0048008	platelet-derived growth factor receptor signaling pathway	14/2092	58/18614	0.00419746	0.0248024	0.0179535	14	ABL1/HIP1/LRIG2/PDGFRA/ARID5B/CBL/NRP1/SRC/ZFAND5/LOX/LRP1/PTPN11/PTPN12/VEGFA
KEGG	hsa04014	Ras signaling pathway	60/1022	238/8878	1.95699e-09	1.26421e-07	7.70434e-08	60	ABL1/ABL2/BRAP/CALM1/CALM3/IGF1/MAPK1/MAPK8/NRAS/PDGFRA/RALBP1/RASGRP1/RGL2/CDC42/EPHA2/GAB1/GNG7/GRB2/HGF/IGF1R/IGF2/PRKACB/RAB5A/RASA2/TIAM1/AKT2/EFNA1/EFNA5/ETS1/ETS2/FGF10/FGF18/FLT1/GRIN2A/IKBKB/KDR/KRAS/KSR1/NTF3/PAK3/PAK6/PIK3CA/PIK3CB/PLCG1/PRKCA/PTPN11/RAC1/RAP1B/REL/RGL1/RHOA/SHC1/TBK1/VEGFA/EFNA3/NGF/NGFR/PRKACA/RAB5B/RASAL2
KEGG	hsa04015	Rap1 signaling pathway	55/1022	212/8878	3.09121e-09	1.6641e-07	1.01413e-07	55	ADCY9/CALM1/CALM3/IGF1/MAPK1/NRAS/PARD6B/PDGFRA/CDC42/DOCK4/DRD2/ENAH/EPHA2/GNAI1/HGF/IGF1R/LPAR3/MAGI2/P2RY1/PLCB4/PRKD1/RAPGEF2/SIPA1L2/SRC/TIAM1/TLN2/ADCY2/AKT2/CRKL/EFNA1/EFNA5/FGF10/FGF18/FLT1/GNAI3/GNAQ/GRIN2A/KDR/KRAS/LPAR1/PFN2/PIK3CA/PIK3CB/PLCG1/PRKCA/RAC1/RAP1B/RAPGEF1/RHOA/TLN1/VEGFA/EFNA3/NGF/NGFR/PLCB1
KEGG	hsa04151	PI3K-Akt signaling pathway	77/1022	362/8878	3.98877e-08	1.61046e-06	9.81447e-07	77	CCND2/CDKN1B/COL1A1/COL1A2/IBSP/IGF1/MAPK1/NRAS/OSMR/PDGFRA/PRLR/TSC1/CCNE2/CDK6/CSF3/EPHA2/GNG7/GRB2/HGF/IFNAR1/IGF1R/IGF2/LPAR3/MAGI2/PHLPP1/PHLPP2/PPP2CA/PPP2R2A/PPP2R2B/PPP2R5E/PTEN/RHEB/TNR/YWHAG/AKT2/BCL2/CDK2/COL4A3/COL9A3/CREB1/CREB5/DDIT4/EFNA1/EFNA5/EIF4E/ERBB4/FGF10/FGF18/FLT1/FN1/GDNF/IKBKB/IRS1/KDR/KRAS/LAMC1/LPAR1/MYB/NTF3/PDPK1/PIK3CA/PIK3CB/PPP2R2C/PPP2R5C/PRKCA/RAC1/RELN/RPS6KB1/…
KEGG	hsa04510	Focal adhesion	50/1022	203/8878	9.88308e-08	3.01473e-06	1.83723e-06	50	CCND2/COL1A1/COL1A2/IBSP/IGF1/MAPK1/MAPK8/PDGFRA/ROCK1/CDC42/GRB2/HGF/IGF1R/PTEN/SRC/TLN2/TNR/XIAP/AKT2/BCL2/COL4A3/COL9A3/CRKL/FLT1/FN1/FYN/JUN/KDR/LAMC1/MYLK/PAK3/PAK6/PDPK1/PIK3CA/PIK3CB/PPP1CB/PPP1R12B/PRKCA/RAC1/RAP1B/RAPGEF1/RELN/RHOA/ROCK2/SHC1/TLN1/VEGFA/ERBB2/FLNB/THBS3
KEGG	hsa04010	MAPK signaling pathway	66/1022	300/8878	1.02669e-07	3.01473e-06	1.83723e-06	66	ELK4/IGF1/MAP3K1/MAP4K3/MAPK1/MAPK8/NRAS/PDGFRA/RASGRP1/TAOK1/CACNA1E/CACNA1I/CACNA2D1/CDC25B/CDC42/DUSP1/DUSP3/DUSP7/EPHA2/GRB2/HGF/IGF1R/IGF2/LAMTOR3/MAP2K4/MAP2K7/MAP3K2/MAP4K4/PPP3R1/PRKACB/RAPGEF2/RASA2/TAB2/TGFB2/AKT2/CACNA1C/CRKL/EFNA1/EFNA5/ERBB4/FGF10/FGF18/FLT1/GDNF/IKBKB/JUN/KDR/KRAS/MAP3K5/NTF3/PRKCA/RAC1/RAP1B/RPS6KA2/RPS6KA3/SRF/TAOK3/VEGFA/EFNA3/ERBB2/MAP3K3/NGF/NGFR/PRKACA/PPP5C/T…
KEGG	hsa04935	Growth hormone synthesis, secretion and action	35/1022	122/8878	1.70174e-07	4.58053e-06	2.79146e-06	35	ADCY9/IGF1/MAP3K1/MAPK1/MAPK8/NRAS/SOCS2/GNAI1/GRB2/IRS2/MAP2K4/PLCB4/PRKACB/STAT5A/STAT5B/ADCY2/AKT2/CACNA1C/CREB1/CREB5/CRKL/EP300/GNAI3/GNAQ/IRS1/ITPR1/KRAS/PIK3CA/PIK3CB/PLCG1/PRKCA/SHC1/PLCB1/PRKACA/JUNB
KEGG	hsa04150	mTOR signaling pathway	40/1022	158/8878	8.86388e-07	1.90869e-05	1.16319e-05	40	FNIP1/IGF1/MAPK1/NRAS/RICTOR/TSC1/ATP6V1A/ATP6V1B2/ATP6V1C2/FNIP2/FZD4/GRB2/IGF1R/LAMTOR3/LPIN2/PTEN/RHEB/SESN2/SLC38A9/ULK2/WNT5A/AKT2/CAB39/CLIP1/DDIT4/EIF4E/IKBKB/IRS1/KRAS/LPIN1/PDPK1/PIK3CA/PIK3CB/PRKCA/RHOA/RPS6KA2/RPS6KA3/RPS6KB1/DVL3/WNT9B
KEGG	hsa04152	AMPK signaling pathway	32/1022	122/8878	4.86298e-06	7.85371e-05	4.7862e-05	32	EEF2K/IGF1/PFKFB3/TSC1/IGF1R/IRS2/PFKM/PPP2CA/PPP2R2A/PPP2R2B/PPP2R5E/RAB10/RHEB/SCD5/SIRT1/ADIPOR2/AKT2/CAB39/CCNA2/CPT1A/CREB1/CREB5/IRS1/PDPK1/PIK3CA/PIK3CB/PPP2R2C/PPP2R5C/PRKAB1/RPS6KB1/SCD/CRTC2
KEGG	hsa04350	TGF-beta signaling pathway	29/1022	108/8878	8.18392e-06	0.00010167	6.19593e-05	29	CHRD/MAPK1/ROCK1/SMAD6/SMURF1/ACVR2A/GDF6/PITX2/PPP2CA/TFRC/TGFB2/ACVR1C/ACVR2B/EP300/GREM2/INHBA/NEO1/NOG/RHOA/RPS6KB1/SIN3A/SMAD2/SMAD7/SMAD9/SMURF2/SP1/BMP8A/BMPR2/TGFB1
KEGG	hsa04611	Platelet activation	32/1022	126/8878	1.01053e-05	0.00012089	7.36723e-05	32	ADCY9/COL1A1/COL1A2/COL3A1/MAPK1/RASGRP1/ROCK1/GNA13/GNAI1/P2RY1/PLCB4/PRKACB/SRC/TLN2/ADCY2/AKT2/ARHGEF1/FYN/GNAI3/GNAQ/ITPR1/MYLK/PIK3CA/PIK3CB/PPP1CB/PRKG1/RAP1B/RHOA/ROCK2/TLN1/PLCB1/PRKACA
KEGG	hsa04310	Wnt signaling pathway	38/1022	174/8878	6.32435e-05	0.000498235	0.000303634	38	CCND2/GPC4/MAPK8/PRICKLE1/RSPO2/CSNK1A1/CSNK2A1/CTBP2/CTNND2/CXXC4/FZD4/PLCB4/PPP3R1/PRKACB/PSEN1/RSPO3/SIAH1/SIRT1/SOX17/WNT5A/CAMK2D/EP300/FBXW11/JUN/MCC/NKD1/PRKCA/RAC1/RHOA/ROCK2/TBL1XR1/DAAM2/DVL3/NFATC4/PLCB1/PRKACA/RNF43/WNT9B
KEGG	hsa04148	Efferocytosis	34/1022	157/8878	0.000179671	0.00111603	0.00068013	34	MAPK1/PBX1/XKR4/ANO6/ATP2A2/ATP8A1/ATP8A2/CD47/DUSP7/RAB5A/SIRT1/XKR7/ABCA1/ANO5/ATP11B/ATP11C/CAMK2D/CPT1A/CREB1/CRKL/DNMT3A/LRP1/PTPN11/RAB7A/RAC1/XKR6/XKR8/NFATC4/ODC1/RAB5B/S1PR1/TYRO3/HIF1A/TGFB1
KEGG	hsa04750	Inflammatory mediator regulation of TRP channels	23/1022	99/8878	0.000692831	0.00334007	0.0020355	23	ADCY9/CALM1/CALM3/IGF1/MAPK8/HTR2A/PLCB4/PRKACB/PRKCE/SRC/ADCY2/CAMK2D/GNAQ/ITPR1/PIK3CA/PIK3CB/PLCG1/PPP1CB/PRKCA/TRPV3/NGF/PLCB1/PRKACA
KEGG	hsa05417	Lipid and atherosclerosis	39/1022	216/8878	0.00271017	0.0106754	0.0065058	39	CALM1/CALM3/MAPK1/MAPK8/NRAS/ATF6/CDC42/MAP2K4/MAP2K7/MIB1/PLCB4/PPP3R1/SRC/TAB2/ABCA1/AKT2/APAF1/ARHGEF1/BCL2/CAMK2D/EIF2S1/ERN1/IKBKB/ITPR1/JUN/KRAS/MAP3K5/PDPK1/PIK3CA/PIK3CB/PLCG1/PRKCA/RAC1/RAP1B/RHOA/ROCK2/TBK1/VLDLR/PLCB1
KEGG	hsa04066	HIF-1 signaling pathway	23/1022	110/8878	0.0030677	0.0119382	0.00727534	23	CDKN1B/IGF1/MAPK1/PFKFB3/EGLN1/IGF1R/PDHB/PFKM/TFRC/AKT2/BCL2/CAMK2D/EIF4E/EP300/FLT1/PIK3CA/PIK3CB/PLCG1/PRKCA/RPS6KB1/VEGFA/ERBB2/HIF1A
KEGG	hsa00053	Ascorbate and aldarate metabolism	9/1022	30/8878	0.00519252	0.0182303	0.0111099	9	UGT1A1/UGT1A10/UGT1A3/UGT1A4/UGT1A5/UGT1A6/UGT1A7/UGT1A8/UGT1A9
KEGG	hsa00040	Pentose and glucuronate interconversions	10/1022	36/8878	0.00601382	0.0196805	0.0119937	10	UGT1A1/UGT1A10/UGT1A3/UGT1A4/UGT1A5/UGT1A6/UGT1A7/UGT1A8/UGT1A9/RPE
KEGG	hsa04370	VEGF signaling pathway	14/1022	60/8878	0.00705648	0.0227924	0.0138901	14	MAPK1/NRAS/CDC42/PPP3R1/SRC/AKT2/KDR/KRAS/PIK3CA/PIK3CB/PLCG1/PRKCA/RAC1/VEGFA
KEGG	hsa04020	Calcium signaling pathway	42/1022	254/8878	0.00950791	0.0284357	0.0173292	42	ADCY9/CALM1/CALM3/PDGFRA/SLC8A2/ADRB1/ATP2A2/CACNA1E/CACNA1I/GRIN2D/GRIN3A/HGF/HTR2A/MCOLN3/PLCB4/PPP3R1/PRKACB/ADCY2/CACNA1C/CAMK2D/ERBB4/FGF10/FGF18/FLT1/GDNF/GNAQ/GRIN2A/ITPR1/KDR/MYLK/PLCG1/PRKCA/TPCN1/VEGFA/CHRM3/ERBB2/GRM1/NFATC4/NGF/PDE1B/PLCB1/PRKACA
KEGG	hsa04625	C-type lectin receptor signaling pathway	20/1022	105/8878	0.015585	0.0426607	0.0259982	20	CALM1/CALM3/MAPK1/MAPK8/NRAS/EGR2/PPP3R1/SRC/AKT2/EGR3/IKBKB/ITPR1/JUN/KRAS/KSR1/PIK3CA/PIK3CB/PTPN11/RHOA/NFATC4
KEGG	hsa04666	Fc gamma R-mediated phagocytosis	19/1022	99/8878	0.0167847	0.0451788	0.0275328	19	gene
