# Supplementary material for: Carotid Plaque‐Derived Small Extracellular Vesicles Mediate Atherosclerosis and Correlate With Plaque Vulnerability
Source: MedComm (2020). 2025 May 19;6(6):e70220. doi: 10.1002/mco2.70220 (PMC12086378; doi:10.1002/mco2.70220)
Supplement: Supplementary file 3 — Supporting Information [file MCO2-6-e70220-s001.xlsx]

## Sheet: TargetScan7
Detailed information of the validated target genes of hsa-miR-497-5p predicted by TargetScan.
Target gene	Representative transcript	Gene name	3P-seq tags + 5	Conserved sites total	Conserved 8mer sites	Conserved 7mer-m8 sites	Conserved 7mer-A1 sites	Poorly conserved sites total	Poorly conserved 8mer sites	Poorly conserved 7mer-m8 sites	Poorly conserved 7mer-A1 sites	6mer sites	Cumulative weighted context++ score	Total context++ score	Aggregate PCT	Previous TargetScan publication(s)
UCP2	ENST00000536983.1	uncoupling protein 2 (mitochondrial, proton carrier)	32	1	0	1	0	0	0	0	0	0	-0.25	-0.25	0.46	2009, 2011
SIX6	ENST00000327720.5	SIX homeobox 6	5	1*	0	0	0	3	0	2	1	1	-2.09	-2.09	< 0.1	2011
ARL2	ENST00000246747.4	ADP-ribosylation factor-like 2	7073	3	2	1	0	1	0	0	1	0	-1.28	-1.28	> 0.99	2005, 2007, 2009, 2011
CCNE1	ENST00000262643.3	cyclin E1	954	2	2	0	0	0	0	0	0	0	-1.07	-1.07	0.97	2005, 2007, 2009, 2011
SPRED1	ENST00000299084.4	sprouty-related, EVH1 domain containing 1	547	2	2	0	0	0	0	0	0	0	-0.92	-0.94	0.9	2005, 2007, 2009, 2011
PLSCR4	ENST00000354952.2	phospholipid scramblase 4	133	1	1	0	0	2	0	2	0	1	-0.91	-0.93	0.46	2011
DNAJB4	ENST00000370763.5	DnaJ (Hsp40) homolog, subfamily B, member 4	633	2	1	1	0	2	0	2	0	1	-0.9	-1.17	0.95	2009, 2011
WNT3A	ENST00000284523.1	wingless-type MMTV integration site family, member 3A	7	1	1	0	0	1	0	1	0	3	-0.9	-0.9	0.91	2005, 2007, 2009, 2011
TNFSF13B	ENST00000375887.4	tumor necrosis factor (ligand) superfamily, member 13b	5	2	2	0	0	0	0	0	0	0	-0.89	-0.89	0.94	2011
ZBTB34	ENST00000319119.4	zinc finger and BTB domain containing 34	726	2	1	1	0	0	0	0	0	1	-0.89	-0.96	0.84	2009, 2011
LSM11	ENST00000286307.5	LSM11, U7 small nuclear RNA associated	1458	2	1	1	0	2	1	0	1	0	-0.88	-0.94	0.97	2011
ANO3	ENST00000256737.3	anoctamin 3	5	2	0	2	0	1	0	1	0	0	-0.86	-0.86	0.79	2005, 2007, 2009, 2011
TMEM74B	ENST00000381894.3	transmembrane protein 74B	33	1	1	0	0	0	0	0	0	2	-0.85	-0.89	0.85	2005, 2007, 2009, 2011
EDA	ENST00000374553.2	ectodysplasin A	9	2	0	2	0	2	1	1	0	2	-0.84	-0.84	0.96	2005, 2007, 2009, 2011
PHF19	ENST00000373896.3	PHD finger protein 19	490	3	0	3	0	1	0	1	0	2	-0.83	-0.85	0.97	2003, 2005, 2007, 2009, 2011
WEE1	ENST00000299613.6	WEE1 homolog (S. pombe)	331	2	1	1	0	0	0	0	0	1	-0.83	-0.9	0.98	2003, 2005, 2007, 2009, 2011
BCL2L2	ENST00000250405.5	BCL2-like 2	1380	3	0	3	0	1	0	1	0	1	-0.82	-0.83	0.97	2005, 2007, 2009, 2011
WNT7A	ENST00000285018.4	wingless-type MMTV integration site family, member 7A	5	2	1	1	0	1	0	1	0	0	-0.81	-0.81	0.96	2005, 2007, 2009, 2011
PTH	ENST00000282091.1	parathyroid hormone	5	1	1	0	0	0	0	0	0	0	-0.81	-0.81	0.62	2005, 2007, 2009, 2011
AQP11	ENST00000313578.3	aquaporin 11	75	1	1	0	0	0	0	0	0	0	-0.8	-0.8	0.79	2009, 2011
MAMSTR	ENST00000318083.6	MEF2 activating motif and SAP domain containing transcriptional regulator	100	3	0	3	0	0	0	0	0	1	-0.8	-0.85	0.93	2005, 2007, 2009, 2011
CDCA4	ENST00000336219.3	cell division cycle associated 4	194	1	1	0	0	1	0	1	0	1	-0.8	-0.83	0.9	2005, 2007, 2009, 2011
HTR2A	ENST00000378688.4	5-hydroxytryptamine (serotonin) receptor 2A, G protein-coupled	5	1	0	1	0	2	2	0	0	0	-0.79	-0.79	0.57	2009, 2011
CCDC19	ENST00000368099.4	coiled-coil domain containing 19	5	1	1	0	0	0	0	0	0	0	-0.78	-0.78	0.65	2009, 2011
APLN	ENST00000307484.6	apelin	48	3	1	2	0	0	0	0	0	2	-0.77	-0.77	0.99	2007, 2009, 2011
SLC9A6	ENST00000370698.3	solute carrier family 9, subfamily A (NHE6, cation proton antiporter 6), member 6	547	1	0	1	0	1	0	1	0	1	-0.77	-0.8	0.75	2005, 2007, 2009, 2011
SLC9A8	ENST00000361573.2	solute carrier family 9, subfamily A (NHE8, cation proton antiporter 8), member 8	474	1	0	1	0	3	0	2	1	2	-0.76	-0.79	0.72	2011
SNCG	ENST00000348795.4	synuclein, gamma (breast cancer-specific protein 1)	375	1	0	1	0	1	0	1	0	0	-0.76	-0.77	0.69	2009, 2011
MYB	ENST00000367814.4	v-myb avian myeloblastosis viral oncogene homolog	39	2	2	0	0	0	0	0	0	0	-0.75	-0.75	0.98	2007, 2009, 2011
DESI1	ENST00000263256.6	desumoylating isopeptidase 1	1513	3	2	1	0	1	1	0	0	0	-0.75	-1.26	0.96	2011
BTLA	ENST00000334529.5	B and T lymphocyte associated	5	2	1	1	0	0	0	0	0	2	-0.75	-0.75	0.96	2009, 2011
KRTAP4-4	ENST00000390661.3	keratin associated protein 4-4	5	1	0	1	0	0	0	0	0	2	-0.74	-0.74	0.64	2005, 2007, 2009, 2011
SPRYD3	ENST00000301463.4	SPRY domain containing 3	353	3	0	3	0	1	0	0	1	1	-0.73	-0.76	0.94	2003, 2007, 2009, 2011
ZNF622	ENST00000308683.2	zinc finger protein 622	145	1	1	0	0	0	0	0	0	0	-0.73	-0.73	0.88	2005, 2007, 2009, 2011
UBE2V1	ENST00000371657.5	ubiquitin-conjugating enzyme E2 variant 1	1621	2	0	2	0	2	0	2	0	0	-0.72	-0.72	0.87	2011
RBM6	ENST00000266022.4	RNA binding motif protein 6	122	1	1	0	0	0	0	0	0	0	-0.72	-0.72	0.81	2005, 2007, 2009, 2011
OMG	ENST00000247271.4	oligodendrocyte myelin glycoprotein	5	1	1	0	0	0	0	0	0	0	-0.72	-0.72	0.58	2005, 2007, 2009, 2011
VAPB	ENST00000395802.3	VAMP (vesicle-associated membrane protein)-associated protein B and C	391	2	1	1	0	1	0	1	0	4	-0.71	-0.78	0.91	2009, 2011
FGF7	ENST00000267843.4	fibroblast growth factor 7	5	2	0	1	1	1	0	1	0	0	-0.71	-0.71	0.97	2005, 2007, 2009, 2011
TMEM100	ENST00000424486.2	transmembrane protein 100	86	1	1	0	0	0	0	0	0	0	-0.71	-0.71	0.7	2009, 2011
EMC4	ENST00000267750.4	ER membrane protein complex subunit 4	3844	1	1	0	0	0	0	0	0	0	-0.71	-0.71	0.49	2009, 2011
CDC42SE2	ENST00000505065.1	CDC42 small effector 2	1057	1	1	0	0	1	0	1	0	0	-0.7	-0.74	0.85	2009, 2011
RAB9B	ENST00000243298.2	RAB9B, member RAS oncogene family	21	2	1	1	0	0	0	0	0	0	-0.69	-0.69	0.93	2011
RASGEF1B	ENST00000509081.1	RasGEF domain family, member 1B	20	3	1	2	0	0	0	0	0	1	-0.69	-0.69	0.97	2005, 2007, 2009, 2011
C2orf42	ENST00000264434.2	chromosome 2 open reading frame 42	13	2	0	2	0	0	0	0	0	0	-0.68	-0.68	0.77	2009, 2011
PURA	ENST00000331327.3	purine-rich element binding protein A	367	2	0	1	1	1	0	0	1	0	-0.67	-0.87	0.96	2007, 2009, 2011
SIRT4	ENST00000202967.4	sirtuin 4	99	1	1	0	0	0	0	0	0	0	-0.67	-0.67	< 0.1	2009, 2011
KDSR	ENST00000406396.3	3-ketodihydrosphingosine reductase	322	1	1	0	0	2	0	1	1	1	-0.64	-0.68	0.92	2005, 2007, 2009, 2011
PTPN3	ENST00000412145.1	protein tyrosine phosphatase, non-receptor type 3	374	1	1	0	0	2	0	1	1	0	-0.64	-0.81	0.92	2005, 2007, 2009, 2011
CDC37L1	ENST00000381854.3	cell division cycle 37-like 1	280	1	1	0	0	0	0	0	0	0	-0.64	-0.64	0.9	2005, 2007, 2009, 2011
GNAI3	ENST00000369851.4	guanine nucleotide binding protein (G protein), alpha inhibiting activity polypeptide 3	2439	1	1	0	0	0	0	0	0	0	-0.63	-0.65	0.89	2005, 2007, 2009, 2011
FBXO21	ENST00000427718.2	F-box protein 21	1035	2	1	1	0	2	0	2	0	0	-0.63	-0.66	0.95	2007, 2009, 2011
AKT3	ENST00000366539.1	v-akt murine thymoma viral oncogene homolog 3	168	2	2	0	0	0	0	0	0	1	-0.63	-0.67	0.98	2005, 2007, 2009, 2011
C1QL3	ENST00000298943.3	complement component 1, q subcomponent-like 3	77	1	0	1	0	1	0	1	0	1	-0.63	-0.63	0.76	2005, 2007, 2009, 2011
CNOT6L	ENST00000504123.1	CCR4-NOT transcription complex, subunit 6-like	23	2	1	1	0	1	0	1	0	3	-0.62	-0.73	0.94	2007, 2009, 2011
C1orf21	ENST00000235307.6	chromosome 1 open reading frame 21	935	1	1	0	0	1	0	0	1	0	-0.62	-0.67	0.9	2005, 2007, 2009, 2011
ZNF697	ENST00000421812.2	zinc finger protein 697	43	1	0	0	1	2	0	0	2	0	-0.62	-0.62	0.86	2007, 2011
PAPPA	ENST00000328252.3	pregnancy-associated plasma protein A, pappalysin 1	350	4	1	2	1	0	0	0	0	1	-0.61	-0.67	> 0.99	2005, 2007, 2009, 2011
KCNJ2	ENST00000243457.3	potassium inwardly-rectifying channel, subfamily J, member 2	5	2	1	0	1	1	0	1	0	0	-0.61	-0.61	0.98	2011
SMPD1	ENST00000299397.3	sphingomyelin phosphodiesterase 1, acid lysosomal	1334	1	0	1	0	1	0	1	0	1	-0.61	-0.61	0.72	2009, 2011
CCND1	ENST00000227507.2	cyclin D1	4687	2	1	0	1	0	0	0	0	0	-0.61	-0.65	0.96	2005, 2007, 2009, 2011
BTG2	ENST00000290551.4	BTG family, member 2	758	2	0	2	0	0	0	0	0	2	-0.6	-0.61	0.79	2005, 2007, 2009, 2011
TMEM55A	ENST00000285419.3	transmembrane protein 55A	151	1	1	0	0	0	0	0	0	0	-0.6	-0.6	0.9	2007, 2009, 2011
RSPO3	ENST00000356698.4	R-spondin 3	118	1	1	0	0	0	0	0	0	2	-0.59	-0.6	0.9	2007, 2009, 2011
AXIN2	ENST00000307078.5	axin 2	86	2	0	2	0	0	0	0	0	0	-0.59	-0.59	0.85	2011
SETD3	ENST00000331768.5	SET domain containing 3	58	1	0	1	0	2	0	1	1	1	-0.59	-0.73	0.79	2007, 2009, 2011
RNF144B	ENST00000259939.3	ring finger protein 144B	17	1	1	0	0	1	0	0	1	2	-0.59	-0.59	0.86	2005, 2007, 2009, 2011
GPR63	ENST00000229955.3	G protein-coupled receptor 63	5	2	1	1	0	1	0	1	0	0	-0.59	-0.59	0.99	2005, 2007, 2009, 2011
SMAD7	ENST00000262158.2	SMAD family member 7	142	1	1	0	0	0	0	0	0	0	-0.58	-0.58	0.9	2005, 2007, 2009, 2011
FAM133B	ENST00000438306.1	family with sequence similarity 133, member B	32	1	0	1	0	1	0	1	0	0	-0.58	-0.58	0.82	2005, 2007, 2009, 2011
N4BP1	ENST00000262384.3	NEDD4 binding protein 1	105	1	1	0	0	1	0	1	0	2	-0.58	-0.58	0.9	2005, 2007, 2009, 2011
CACUL1	ENST00000369151.3	CDK2-associated, cullin domain 1	213	1	1	0	0	1	0	0	1	1	-0.58	-0.58	0.9	2005, 2007, 2009, 2011
CCND2	ENST00000261254.3	cyclin D2	66	3	1	0	2	0	0	0	0	1	-0.58	-0.69	> 0.99	2005, 2007, 2009, 2011
TFCP2L1	ENST00000263707.5	transcription factor CP2-like 1	36	1	1	0	0	2	0	1	1	1	-0.57	-0.59	0.89	2009, 2011
KCNN4	ENST00000262888.3	potassium intermediate/small conductance calcium-activated channel, subfamily N, member 4	142	1	1	0	0	0	0	0	0	1	-0.57	-0.57	0.7	2005, 2007, 2009, 2011
IPPK	ENST00000287996.3	inositol 1,3,4,5,6-pentakisphosphate 2-kinase	211	2	0	1	1	1	0	1	0	3	-0.57	-0.65	0.96	2007, 2009, 2011
WIPI2	ENST00000288828.4	WD repeat domain, phosphoinositide interacting 2	1038	1	1	0	0	0	0	0	0	0	-0.57	-0.57	0.9	2007, 2009, 2011
PDK4	ENST00000005178.5	pyruvate dehydrogenase kinase, isozyme 4	5549	2	0	2	0	0	0	0	0	0	-0.57	-0.57	0.72	2005, 2007, 2009, 2011
AK4	ENST00000545314.1	adenylate kinase 4	116	1	1	0	0	2	0	1	1	1	-0.56	-0.56	0.94	2007, 2009, 2011
TGIF2	ENST00000373874.2	TGFB-induced factor homeobox 2	192	3	0	3	0	0	0	0	0	0	-0.56	-0.59	0.98	2005, 2007, 2009, 2011
MKNK1	ENST00000341183.5	MAP kinase interacting serine/threonine kinase 1	150	1	1	0	0	1	0	1	0	0	-0.56	-0.56	0.73	2009, 2011
PPAP2A	ENST00000264775.5	phosphatidic acid phosphatase type 2A	649	1	1	0	0	0	0	0	0	0	-0.56	-0.56	0.8	2007, 2009, 2011
TLK1	ENST00000431350.2	tousled-like kinase 1	200	2	1	1	0	0	0	0	0	1	-0.56	-0.73	0.98	2005, 2007, 2009, 2011
PCDHA11	ENST00000398640.2	protocadherin alpha 11	86	1	1	0	0	0	0	0	0	0	-0.56	-0.56	0.87	2009, 2011
ATG9A	ENST00000396761.2	autophagy related 9A	50	1	0	1	0	1	0	1	0	1	-0.56	-0.56	0.63	2009, 2011
KIF23	ENST00000559279.1	kinesin family member 23	140	1	1	0	0	0	0	0	0	0	-0.55	-0.63	0.87	2005, 2007, 2009, 2011
UNC80	ENST00000439458.1	unc-80 homolog (C. elegans)	5	1	0	1	0	3	1	1	1	0	-0.55	-0.55	0.54	2011
HMGA2	ENST00000403681.2	high mobility group AT-hook 2	8021	1	1	0	0	0	0	0	0	1	-0.55	-0.55	0.85	2005, 2007, 2009, 2011
USP25	ENST00000285681.2	ubiquitin specific peptidase 25	2012	1	1	0	0	0	0	0	0	0	-0.55	-0.55	0.88	2005, 2007, 2009, 2011
PCDHAC2	ENST00000289269.5	protocadherin alpha subfamily C, 2	86	1	1	0	0	0	0	0	0	0	-0.55	-0.55	0.87	2005, 2007, 2009, 2011
MOB4	ENST00000233892.4	MOB family member 4, phocein	123	1	1	0	0	0	0	0	0	0	-0.55	-0.58	0.9	2005, 2007, 2009, 2011
VEGFA	ENST00000417285.2	vascular endothelial growth factor A	907	1	1	0	0	0	0	0	0	0	-0.55	-0.55	0.82	2007, 2009, 2011
SEPT2	ENST00000391971.2	septin 2	1445	1	1	0	0	0	0	0	0	0	-0.55	-0.57	0.61	2005, 2007, 2009, 2011
FAM73A	ENST00000370791.3	family with sequence similarity 73, member A	837	1	1	0	0	1	0	0	1	0	-0.55	-0.55	0.88	2009, 2011
HTR4	ENST00000377888.3	5-hydroxytryptamine (serotonin) receptor 4, G protein-coupled	5	1	1	0	0	1	0	1	0	0	-0.54	-0.54	0.42	2005, 2007, 2009, 2011
ARL3	ENST00000260746.5	ADP-ribosylation factor-like 3	1387	1	0	1	0	2	0	1	1	6	-0.54	-0.75	0.83	2009, 2011
ELL	ENST00000262809.4	elongation factor RNA polymerase II	250	3	0	3	0	1	0	1	0	1	-0.54	-0.6	0.95	2005, 2007, 2009, 2011
SYS1	ENST00000243918.5	SYS1 Golgi-localized integral membrane protein homolog (S. cerevisiae)	384	1	1	0	0	0	0	0	0	3	-0.54	-0.66	0.37	2009, 2011
CDK5R1	ENST00000313401.3	cyclin-dependent kinase 5, regulatory subunit 1 (p35)	335	1	1	0	0	1	0	1	0	2	-0.54	-0.54	0.9	2005, 2007, 2009, 2011
MAFK	ENST00000343242.4	v-maf avian musculoaponeurotic fibrosarcoma oncogene homolog K	322	1	0	1	0	1	0	1	0	1	-0.54	-0.54	0.8	2009, 2011
KIF1B	ENST00000377086.1	kinesin family member 1B	234	3	0	3	0	2	0	2	0	2	-0.54	-0.54	0.98	2011
SLC35G1	ENST00000371408.3	solute carrier family 35, member G1	227	1	1	0	0	0	0	0	0	0	-0.54	-0.54	0.77	2007, 2009, 2011
GSKIP	ENST00000555181.1	GSK3B interacting protein	1581	1	0	1	0	2	0	1	1	0	-0.53	-0.58	0.62	2007
PEX13	ENST00000295030.5	peroxisomal biogenesis factor 13	484	1	1	0	0	0	0	0	0	0	-0.53	-0.53	0.9	2005, 2007, 2009, 2011
SHOC2	ENST00000369452.4	soc-2 suppressor of clear homolog (C. elegans)	437	2	0	2	0	0	0	0	0	0	-0.53	-0.53	0.94	2011
RNF138	ENST00000261593.3	ring finger protein 138, E3 ubiquitin protein ligase	376	1	1	0	0	0	0	0	0	0	-0.53	-0.53	0.87	2005, 2007, 2009, 2011
CAPZA2	ENST00000361183.3	capping protein (actin filament) muscle Z-line, alpha 2	2065	1	1	0	0	0	0	0	0	1	-0.52	-0.55	0.33	2005, 2007, 2009, 2011
RUNX1T1	ENST00000523629.1	runt-related transcription factor 1; translocated to, 1 (cyclin D-related)	9	2	0	1	1	0	0	0	0	1	-0.52	-0.52	0.95	2005, 2007, 2009, 2011
CBX4	ENST00000269397.4	chromobox homolog 4	3211	1	1	0	0	1	0	0	1	0	-0.52	-0.65	0.84	2005, 2007, 2009, 2011
SRPR	ENST00000332118.6	signal recognition particle receptor (docking protein)	2980	1	1	0	0	0	0	0	0	0	-0.52	-0.52	0.83	2007, 2009, 2011
KLHL18	ENST00000232766.5	kelch-like family member 18	74	3	0	3	0	1	0	1	0	0	-0.52	-0.58	0.97	2005, 2007, 2009, 2011
PLAG1	ENST00000316981.3	pleiomorphic adenoma gene 1	58	2	2	0	0	0	0	0	0	0	-0.52	-0.77	0.98	2005, 2007, 2009, 2011
AMER1	ENST00000330258.3	APC membrane recruitment protein 1	11	2	0	2	0	1	1	0	0	3	-0.52	-0.65	0.49	2007, 2009, 2011
ZMAT3	ENST00000311417.2	zinc finger, matrin-type 3	459	2	1	1	0	0	0	0	0	2	-0.51	-0.64	0.95	2011
SLC7A2	ENST00000494857.1	solute carrier family 7 (cationic amino acid transporter, y+ system), member 2	1233	1	0	1	0	2	0	1	1	0	-0.51	-0.53	0.61	2007, 2011
TEX19	ENST00000333437.4	testis expressed 19	14	1	0	1	0	2	0	1	1	0	-0.51	-0.51	0.58	2009, 2011
RASSF8	ENST00000541490.1	Ras association (RalGDS/AF-6) domain family (N-terminal) member 8	1290	2	0	2	0	0	0	0	0	0	-0.51	-0.52	0.9	2011
SH3GL2	ENST00000380607.4	SH3-domain GRB2-like 2	125	2	0	2	0	0	0	0	0	0	-0.51	-0.52	0.84	2005, 2007, 2009, 2011
BTAF1	ENST00000265990.6	BTAF1 RNA polymerase II, B-TFIID transcription factor-associated, 170kDa	917	1	1	0	0	0	0	0	0	0	-0.51	-0.51	0.9	2009, 2011
CRKL	ENST00000354336.3	v-crk avian sarcoma virus CT10 oncogene homolog-like	2142	1	0	1	0	1	0	1	0	1	-0.51	-0.51	0.86	2005, 2007, 2009, 2011
SYNRG	ENST00000339208.6	synergin, gamma	106	2	0	2	0	1	0	0	1	1	-0.51	-0.69	0.89	2011
CLDN12	ENST00000287916.4	claudin 12	267	1	1	0	0	0	0	0	0	1	-0.51	-0.51	0.88	2005, 2007, 2009, 2011
PTPRR	ENST00000440835.2	protein tyrosine phosphatase, receptor type, R	5	1	1	0	0	0	0	0	0	1	-0.51	-0.51	0.75	2009, 2011
IKBKB	ENST00000379708.3	inhibitor of kappa light polypeptide gene enhancer in B-cells, kinase beta	806	1	1	0	0	0	0	0	0	0	-0.5	-0.51	0.83	2009, 2011
CHEK1	ENST00000534070.1	checkpoint kinase 1	338	1	1	0	0	1	1	0	0	0	-0.5	-0.72	0.9	2005, 2007, 2009, 2011
TMEM189-UBE2V1	ENST00000341698.2	TMEM189-UBE2V1 readthrough	1621	2	0	2	0	2	0	2	0	0	-0.5	-0.5	0.87	2005, 2007, 2009, 2005, 2007, 2009
HSPE1-MOB4	ENST00000604458.1	HSPE1-MOB4 readthrough	123	1	1	0	0	0	0	0	0	0	-0.5	-0.56	0.9	2011
RPS6KA3	ENST00000379565.3	ribosomal protein S6 kinase, 90kDa, polypeptide 3	769	2	0	2	0	0	0	0	0	1	-0.5	-0.55	0.95	2007, 2009, 2011
TMEM189	ENST00000557021.1	transmembrane protein 189	1621	2	0	2	0	2	0	2	0	0	-0.5	-0.5	0.87	2011
MYBL1	ENST00000522677.3	v-myb avian myeloblastosis viral oncogene homolog-like 1	53	2	2	0	0	0	0	0	0	0	-0.5	-0.5	0.98	2007, 2009, 2011
SALL4	ENST00000217086.4	sal-like 4 (Drosophila)	155	2	0	2	0	0	0	0	0	0	-0.5	-0.51	0.91	2011
FGF2	ENST00000264498.3	fibroblast growth factor 2 (basic)	123	3	3	0	0	2	0	1	1	3	-0.49	-1.61	> 0.99	2005, 2007, 2011
FASN	ENST00000306749.2	fatty acid synthase	37	1	0	1	0	2	0	1	1	2	-0.49	-0.53	0.8	2009, 2011
HSPA4L	ENST00000296464.4	heat shock 70kDa protein 4-like	348	2	1	1	0	1	0	1	0	0	-0.49	-0.6	0.98	2007, 2009, 2011
PLEKHA5	ENST00000429027.2	pleckstrin homology domain containing, family A member 5	175	1	1	0	0	0	0	0	0	0	-0.49	-0.49	0.74	2009, 2011
PLA2G15	ENST00000566188.1	phospholipase A2, group XV	2670	1	0	1	0	0	0	0	0	3	-0.49	-0.49	0.48	2007, 2011
MEOX2	ENST00000262041.5	mesenchyme homeobox 2	5	1	1	0	0	0	0	0	0	0	-0.49	-0.49	0.81	2009, 2011
UBE2Q1	ENST00000292211.4	ubiquitin-conjugating enzyme E2Q family member 1	3046	2	0	2	0	1	1	0	0	1	-0.49	-0.82	0.82	2007, 2009, 2011
UBE4B	ENST00000343090.6	ubiquitination factor E4B	350	1	1	0	0	1	0	1	0	0	-0.49	-0.59	0.86	2005, 2007, 2009, 2011
IST1	ENST00000329908.8	increased sodium tolerance 1 homolog (yeast)	305	1	0	1	0	2	0	1	1	1	-0.48	-0.57	0.83	2009, 2011
ACTR2	ENST00000260641.5	ARP2 actin-related protein 2 homolog (yeast)	71	1	1	0	0	1	0	1	0	1	-0.48	-0.48	0.39	2005, 2007, 2009, 2011
DYRK1B	ENST00000593685.1	dual-specificity tyrosine-(Y)-phosphorylation regulated kinase 1B	7	1	1	0	0	0	0	0	0	0	-0.48	-0.48	0.89	2007, 2009, 2011
CCNT2	ENST00000295238.6	cyclin T2	381	1	0	1	0	0	0	0	0	3	-0.48	-0.48	0.77	2005, 2007, 2009, 2011
SYT3	ENST00000338916.4	synaptotagmin III	5	1	1	0	0	0	0	0	0	1	-0.48	-0.48	0.82	2009, 2011
KIAA0247	ENST00000342745.4	KIAA0247	161	1	0	1	0	3	1	2	0	0	-0.48	-0.48	0.73	2011
GAREM	ENST00000399218.4	GRB2 associated, regulator of MAPK1	536	3	1	1	1	0	0	0	0	2	-0.48	-0.72	> 0.99	2009, 2011
ZBTB46	ENST00000245663.4	zinc finger and BTB domain containing 46	71	2	1	1	0	2	0	2	0	0	-0.48	-0.48	0.97	2007, 2009, 2011
RBMS1	ENST00000348849.3	RNA binding motif, single stranded interacting protein 1	90	2	1	1	0	0	0	0	0	0	-0.48	-0.48	0.91	2011
POLR3F	ENST00000377603.4	polymerase (RNA) III (DNA directed) polypeptide F, 39 kDa	47	1	1	0	0	0	0	0	0	1	-0.48	-0.48	0.67	2005, 2007, 2009, 2011
MED26	ENST00000263390.3	mediator complex subunit 26	5	1	1	0	0	0	0	0	0	0	-0.48	-0.48	0.88	2007, 2009, 2011
PPM1E	ENST00000308249.2	protein phosphatase, Mg2+/Mn2+ dependent, 1E	178	2	0	2	0	0	0	0	0	0	-0.48	-0.49	0.88	2005, 2007, 2011
DLL1	ENST00000366756.3	delta-like 1 (Drosophila)	85	2	0	2	0	0	0	0	0	0	-0.48	-0.48	0.9	2005, 2007, 2009, 2011
UBQLNL	ENST00000380184.1	ubiquilin-like	5	1	1	0	0	0	0	0	0	1	-0.48	-0.48	0.3	2007, 2009, 2011
SLC2A14	ENST00000340749.5	solute carrier family 2 (facilitated glucose transporter), member 14	14	1	1	0	0	0	0	0	0	0	-0.47	-0.47	0.9	2005, 2007, 2009, 2011
TBPL1	ENST00000237264.4	TBP-like 1	69	1	0	1	0	0	0	0	0	0	-0.47	-0.47	0.76	2005, 2007, 2009, 2011
NDP	ENST00000378062.5	Norrie disease (pseudoglioma)	5	1	1	0	0	0	0	0	0	0	-0.47	-0.47	0.12	2009, 2011
BTRC	ENST00000370187.3	beta-transducin repeat containing E3 ubiquitin protein ligase	96	2	2	0	0	0	0	0	0	1	-0.47	-0.73	0.97	2005, 2007, 2009, 2011
BPIFA1	ENST00000354297.4	BPI fold containing family A, member 1	5	1	0	1	0	0	0	0	0	0	-0.47	-0.47	0.53	2009, 2011
WDR82	ENST00000296490.3	WD repeat domain 82	319	1	0	1	0	2	0	1	1	0	-0.47	-0.49	0.69	2009, 2011
NFS1	ENST00000374092.4	NFS1 cysteine desulfurase	629	2	0	2	0	0	0	0	0	0	-0.47	-0.47	0.87	2009, 2011
ALOX12	ENST00000251535.6	arachidonate 12-lipoxygenase	5	1	1	0	0	0	0	0	0	0	-0.47	-0.47	0.33	2009, 2011
FBXW7	ENST00000281708.4	F-box and WD repeat domain containing 7, E3 ubiquitin protein ligase	12	1	1	0	0	0	0	0	0	0	-0.47	-0.47	0.88	2007, 2009, 2011
SEMA6D	ENST00000355997.3	sema domain, transmembrane domain (TM), and cytoplasmic domain, (semaphorin) 6D	179	1	1	0	0	1	0	1	0	1	-0.47	-0.5	0.84	2005, 2007, 2009, 2011
EPT1	ENST00000260585.7	ethanolaminephosphotransferase 1 (CDP-ethanolamine-specific)	449	2	0	2	0	0	0	0	0	1	-0.47	-0.55	0.86	2005, 2007, 2009, 2011
RNF24	ENST00000336095.6	ring finger protein 24	448	1	0	1	0	2	0	2	0	5	-0.47	-0.72	0.81	2011
SPAG7	ENST00000575142.1	sperm associated antigen 7	4355	1	1	0	0	0	0	0	0	0	-0.47	-0.47	0.83	2007, 2009, 2011
YWHAH	ENST00000397492.1	tyrosine 3-monooxygenase/tryptophan 5-monooxygenase activation protein, eta polypeptide	7321	1	0	1	0	0	0	0	0	0	-0.47	-0.5	0.66	2005, 2007, 2009, 2011
E2F7	ENST00000416496.2	E2F transcription factor 7	308	1	0	1	0	1	0	1	0	2	-0.47	-0.49	0.67	2005, 2007, 2009, 2011
WBP11	ENST00000261167.2	WW domain binding protein 11	130	1	1	0	0	0	0	0	0	1	-0.47	-0.47	0.89	2005, 2007, 2009, 2011
TMEM55B	ENST00000250489.4	transmembrane protein 55B	623	1	1	0	0	0	0	0	0	1	-0.47	-0.47	0.83	2009, 2011
C3orf27	ENST00000356020.2	chromosome 3 open reading frame 27	5	1	1	0	0	0	0	0	0	0	-0.47	-0.47	< 0.1	2011
ENTPD7	ENST00000370489.4	ectonucleoside triphosphate diphosphohydrolase 7	136	2	0	2	0	1	0	1	0	0	-0.46	-0.53	0.87	2011
GABARAPL1	ENST00000266458.5	GABA(A) receptor-associated protein like 1	117	1	0	1	0	2	0	1	1	1	-0.46	-0.8	0.65	2009, 2011
PAFAH1B1	ENST00000397195.5	platelet-activating factor acetylhydrolase 1b, regulatory subunit 1 (45kDa)	1570	3	1	2	0	0	0	0	0	1	-0.46	-0.67	0.93	2005, 2007, 2009, 2011
TFAP2D	ENST00000008391.3	transcription factor AP-2 delta (activating enhancer binding protein 2 delta)	5	1	0	1	0	0	0	0	0	0	-0.46	-0.46	0.69	2005, 2007, 2009, 2011
KIF21A	ENST00000361961.3	kinesin family member 21A	37	1	1	0	0	0	0	0	0	0	-0.46	-0.46	0.86	2005, 2007, 2009, 2011
RNF125	ENST00000217740.3	ring finger protein 125, E3 ubiquitin protein ligase	214	1	0	1	0	1	0	0	1	0	-0.46	-0.46	0.78	2005, 2007, 2009, 2011
INSR	ENST00000341500.5	insulin receptor	577	2	0	1	1	3	0	3	0	2	-0.46	-0.48	0.96	2007, 2009, 2011
PCMT1	ENST00000367384.2	protein-L-isoaspartate (D-aspartate) O-methyltransferase	573	1	0	1	0	1	0	1	0	1	-0.46	-0.77	0.77	2005, 2007, 2009, 2011
TACC1	ENST00000330691.6	transforming, acidic coiled-coil containing protein 1	186	2	0	2	0	0	0	0	0	3	-0.46	-0.64	0.74	2007, 2009, 2011
WNT2B	ENST00000369686.5	wingless-type MMTV integration site family, member 2B	5	1	0	0	1	2	0	2	0	3	-0.46	-0.46	0.74	2005, 2007
HELZ	ENST00000358691.5	helicase with zinc finger	571	1	1	0	0	1	0	0	1	3	-0.45	-0.5	0.94	2005, 2007, 2009, 2011
RECK	ENST00000377966.3	reversion-inducing-cysteine-rich protein with kazal motifs	10	1	1	0	0	0	0	0	0	0	-0.45	-0.45	0.9	2005, 2007, 2009, 2011
RAB9A	ENST00000464506.1	RAB9A, member RAS oncogene family	742	1	0	1	0	0	0	0	0	0	-0.45	-0.45	0.77	2011
DCP1A	ENST00000607628.1	decapping mRNA 1A	87	1	1	0	0	1	0	1	0	0	-0.45	-0.45	0.87	2011
HIGD1A	ENST00000321331.7	HIG1 hypoxia inducible domain family, member 1A	254	1	0	1	0	0	0	0	0	0	-0.45	-0.47	0.74	2007, 2009, 2011
ALAD	ENST00000409155.3	aminolevulinate dehydratase	1922	1	0	1	0	0	0	0	0	0	-0.45	-0.45	0.63	2011
CPEB2	ENST00000538197.1	cytoplasmic polyadenylation element binding protein 2	367	2	2	0	0	0	0	0	0	0	-0.45	-0.47	0.99	2005, 2007, 2009, 2011
SGK1	ENST00000367858.5	serum/glucocorticoid regulated kinase 1	369	1	1	0	0	0	0	0	0	0	-0.44	-0.45	0.88	2005, 2007, 2009, 2011
VPS4A	ENST00000254950.11	vacuolar protein sorting 4 homolog A (S. cerevisiae)	430	1	0	1	0	0	0	0	0	1	-0.44	-0.44	0.77	2009, 2011
PCDHA3	ENST00000522353.2	protocadherin alpha 3	86	1	1	0	0	0	0	0	0	0	-0.44	-0.44	0.87	2005, 2007, 2009, 2011
GALNT7	ENST00000265000.4	UDP-N-acetyl-alpha-D-galactosamine:polypeptide N-acetylgalactosaminyltransferase 7 (GalNAc-T7)	953	1	0	1	0	0	0	0	0	2	-0.44	-0.45	0.68	2009, 2011
SNX16	ENST00000353788.4	sorting nexin 16	156	1	0	1	0	0	0	0	0	0	-0.44	-0.44	0.49	2005, 2007, 2009, 2011
CHAC1	ENST00000446533.3	ChaC, cation transport regulator homolog 1 (E. coli)	190	1	1	0	0	0	0	0	0	1	-0.44	-0.44	0.89	2007, 2009, 2011
ZNF449	ENST00000339249.4	zinc finger protein 449	345	1	1	0	0	0	0	0	0	0	-0.44	-0.45	0.8	2009, 2011
MIPOL1	ENST00000327441.7	mirror-image polydactyly 1	45	1	0	1	0	0	0	0	0	1	-0.43	-0.43	0.77	2005, 2007, 2009, 2011
PHACTR2	ENST00000427704.2	phosphatase and actin regulator 2	274	1	1	0	0	0	0	0	0	0	-0.43	-0.43	0.76	2005, 2007, 2009, 2011
GORASP2	ENST00000234160.4	golgi reassembly stacking protein 2, 55kDa	1944	1	0	1	0	1	0	1	0	0	-0.43	-0.46	0.6	2007, 2009, 2011
PLRG1	ENST00000499023.2	pleiotropic regulator 1	457	1	0	1	0	0	0	0	0	0	-0.43	-0.45	0.74	2011
AGO4	ENST00000373210.3	argonaute RISC catalytic component 4	96	2	0	2	0	1	0	1	0	1	-0.43	-0.51	0.91	2005, 2007, 2009, 2011
STRADB	ENST00000392249.2	STE20-related kinase adaptor beta	12	1	0	1	0	0	0	0	0	0	-0.43	-0.43	0.72	2007, 2009, 2011
CDK17	ENST00000543119.2	cyclin-dependent kinase 17	475	1	1	0	0	0	0	0	0	0	-0.43	-0.44	0.87	2005, 2007, 2009, 2011
BDNF	ENST00000439476.2	brain-derived neurotrophic factor	2696	1	0	1	0	0	0	0	0	2	-0.43	-0.48	0.76	2005, 2007, 2009, 2011
CARM1	ENST00000327064.4	coactivator-associated arginine methyltransferase 1	663	2	0	2	0	0	0	0	0	0	-0.43	-0.44	0.88	2007, 2009, 2011
SCN8A	ENST00000354534.6	sodium channel, voltage gated, type VIII, alpha subunit	44	2	1	1	0	0	0	0	0	0	-0.43	-0.43	0.88	2007, 2009, 2011
CDC14A	ENST00000370125.2	cell division cycle 14A	123	1	1	0	0	0	0	0	0	1	-0.43	-0.43	< 0.1	2009
ATXN7L3	ENST00000454077.2	ataxin 7-like 3	43	2	0	2	0	0	0	0	0	2	-0.43	-0.44	0.89	2009, 2011
PPT2	ENST00000361568.2	palmitoyl-protein thioesterase 2	147	2	0	2	0	0	0	0	0	1	-0.43	-0.43	0.83	2011
KIF5A	ENST00000455537.2	kinesin family member 5A	5	1	1	0	0	1	0	0	1	1	-0.43	-0.43	0.82	2005, 2007, 2009, 2011
FGF18	ENST00000274625.5	fibroblast growth factor 18	5	1	1	0	0	0	0	0	0	0	-0.43	-0.43	0.86	2011
TENM2	ENST00000519204.1	teneurin transmembrane protein 2	162	1	1	0	0	0	0	0	0	1	-0.43	-0.43	0.86	2007, 2009, 2011
ZNF609	ENST00000326648.3	zinc finger protein 609	103	2	0	2	0	1	0	1	0	3	-0.43	-0.45	0.86	2007, 2009, 2011
LUZP1	ENST00000418342.1	leucine zipper protein 1	434	3	0	3	0	2	1	1	0	2	-0.43	-0.48	0.98	2005, 2007, 2009, 2011
MYLK	ENST00000360772.3	myosin light chain kinase	2964	1	1	0	0	0	0	0	0	1	-0.42	-0.49	0.9	2007, 2009, 2011
TMCC1	ENST00000432054.2	transmembrane and coiled-coil domain family 1	97	2	0	1	1	1	0	1	0	1	-0.42	-0.62	0.95	2005, 2007, 2009, 2011
CDC27	ENST00000066544.3	cell division cycle 27	438	2	0	1	1	0	0	0	0	0	-0.42	-0.56	0.95	2005, 2007, 2009, 2011
KIAA1432	ENST00000414202.2	KIAA1432	1366	2	1	1	0	0	0	0	0	0	-0.42	-0.55	0.67	2011
DOLPP1	ENST00000540102.1	dolichyldiphosphatase 1	963	2	0	2	0	0	0	0	0	1	-0.42	-0.42	0.84	2005, 2007, 2009, 2011
GSTCD	ENST00000515279.1	glutathione S-transferase, C-terminal domain containing	411	1	1	0	0	0	0	0	0	0	-0.42	-0.42	0.66	2009, 2011
ZMYM2	ENST00000382869.3	zinc finger, MYM-type 2	172	1	1	0	0	2	1	1	0	0	-0.42	-0.47	0.84	2007, 2009, 2011
IHH	ENST00000295731.6	indian hedgehog	238	1	1	0	0	0	0	0	0	0	-0.42	-0.42	0.81	2007, 2009, 2011
HMGA1	ENST00000347617.6	high mobility group AT-hook 1	2024	1	1	0	0	0	0	0	0	1	-0.42	-0.42	0.54	2007, 2009, 2011
GYLTL1B	ENST00000529052.1	glycosyltransferase-like 1B	7	1	1	0	0	0	0	0	0	0	-0.42	-0.42	< 0.1	2009, 2011
PDCD11	ENST00000369797.3	programmed cell death 11	1551	1	0	1	0	0	0	0	0	1	-0.42	-0.42	0.54	2011
CCNYL1	ENST00000295414.3	cyclin Y-like 1	111	1	0	0	1	0	0	0	0	1	-0.42	-0.42	0.86	2007, 2011
CD28	ENST00000324106.8	CD28 molecule	5	1	1	0	0	0	0	0	0	1	-0.42	-0.42	0.8	2005, 2007, 2009, 2011
LITAF	ENST00000413364.2	lipopolysaccharide-induced TNF factor	11008	1	0	1	0	2	0	2	0	1	-0.42	-0.62	0.32	2011
USP3	ENST00000380324.3	ubiquitin specific peptidase 3	583	1	0	1	0	0	0	0	0	2	-0.42	-0.44	0.66	2011
PPM1D	ENST00000305921.3	protein phosphatase, Mg2+/Mn2+ dependent, 1D	896	1	1	0	0	0	0	0	0	0	-0.42	-0.46	0.9	2011
CCND3	ENST00000372991.4	cyclin D3	271	1	0	0	1	1	0	1	0	1	-0.42	-0.42	0.86	2009, 2011
ACVR2B	ENST00000352511.4	activin A receptor, type IIB	21	3	0	2	1	1	0	1	0	1	-0.42	-0.61	> 0.99	2007, 2009, 2011
LMAN2L	ENST00000264963.4	lectin, mannose-binding 2-like	355	2	0	2	0	1	0	1	0	0	-0.42	-0.51	0.79	2005, 2007, 2009, 2011
SCOC	ENST00000608372.1	short coiled-coil protein	922	1	0	1	0	3	1	1	1	0	-0.42	-0.9	0.77	2005, 2007, 2009, 2011
SLC2A3	ENST00000075120.7	solute carrier family 2 (facilitated glucose transporter), member 3	5	1	1	0	0	0	0	0	0	0	-0.41	-0.41	0.9	2005, 2007, 2009, 2011
MAP2K1	ENST00000307102.5	mitogen-activated protein kinase kinase 1	8	1	1	0	0	0	0	0	0	1	-0.41	-0.43	0.86	2011
PSMD7	ENST00000219313.4	proteasome (prosome, macropain) 26S subunit, non-ATPase, 7	826	1	1	0	0	0	0	0	0	1	-0.41	-0.52	< 0.1	2009, 2011
DENND6A	ENST00000311128.5	DENN/MADD domain containing 6A	139	1	0	1	0	1	0	0	1	1	-0.41	-0.41	0.86	2007, 2009, 2011
AREL1	ENST00000356357.4	apoptosis resistant E3 ubiquitin protein ligase 1	28	1	0	1	0	3	1	1	1	0	-0.41	-0.44	0.66	2009, 2011
RYBP	ENST00000477973.2	RING1 and YY1 binding protein	342	1	0	1	0	2	0	1	1	1	-0.41	-0.44	0.79	2005, 2007
SLC41A2	ENST00000258538.3	solute carrier family 41 (magnesium transporter), member 2	224	1	0	1	0	1	0	1	0	0	-0.41	-0.55	0.67	2011
ISLR	ENST00000249842.3	immunoglobulin superfamily containing leucine-rich repeat	6	1	1	0	0	0	0	0	0	0	-0.41	-0.41	0.79	2009, 2011
CPEB3	ENST00000412050.4	cytoplasmic polyadenylation element binding protein 3	48	1	1	0	0	2*	0	1	0	0	-0.41	-0.45	0.9	2005, 2007, 2009, 2011
TRANK1	ENST00000428977.2	tetratricopeptide repeat and ankyrin repeat containing 1	140	2	0	2	0	2	0	2	0	0	-0.41	-0.41	0.82	2009, 2011
G0S2	ENST00000367029.4	G0/G1switch 2	5	1	0	1	0	0	0	0	0	0	-0.41	-0.41	0.74	2005, 2007, 2009, 2011
SMURF2	ENST00000262435.9	SMAD specific E3 ubiquitin protein ligase 2	978	1	0	0	1	1	0	1	0	0	-0.41	-0.56	0.9	2005, 2007, 2009, 2011
SYNJ1	ENST00000357345.3	synaptojanin 1	143	1	0	1	0	2	0	2	0	0	-0.41	-0.46	0.58	2005, 2007, 2009, 2011
MAP7	ENST00000354570.3	microtubule-associated protein 7	444	2	0	2	0	0	0	0	0	1	-0.41	-0.47	0.95	2005, 2007, 2009, 2011
SYT4	ENST00000255224.3	synaptotagmin IV	11	1	0	1	0	0	0	0	0	0	-0.41	-0.41	0.59	2009, 2011
ATXN2	ENST00000550104.1	ataxin 2	7	1	1	0	0	0	0	0	0	0	-0.4	-0.41	0.86	2005, 2007, 2009, 2011
SYDE2	ENST00000341460.5	synapse defective 1, Rho GTPase, homolog 2 (C. elegans)	72	1	1	0	0	0	0	0	0	1	-0.4	-0.4	0.67	2009, 2011
RFWD2	ENST00000367669.3	ring finger and WD repeat domain 2, E3 ubiquitin protein ligase	81	1	0	1	0	0	0	0	0	0	-0.4	-0.4	0.52	2011
ELL2	ENST00000237853.4	elongation factor, RNA polymerase II, 2	397	1	0	0	1	1	1	0	0	1	-0.4	-0.42	0.78	2009, 2011
FAM91A1	ENST00000334705.7	family with sequence similarity 91, member A1	731	1	1	0	0	1	0	1	0	1	-0.4	-0.41	0.39	2007, 2009, 2011
DYNC1I1	ENST00000447467.2	dynein, cytoplasmic 1, intermediate chain 1	25	2	0	2	0	0	0	0	0	0	-0.4	-0.46	0.79	2007
STK33	ENST00000447869.1	serine/threonine kinase 33	13	1	1	0	0	0	0	0	0	2	-0.4	-0.72	0.47	2005, 2007, 2011
SOCS6	ENST00000397942.3	suppressor of cytokine signaling 6	140	1	1	0	0	0	0	0	0	0	-0.4	-0.4	0.9	2005, 2007, 2009, 2011
PDCD4	ENST00000280154.7	programmed cell death 4 (neoplastic transformation inhibitor)	612	2	0	1	1	0	0	0	0	0	-0.4	-0.49	0.96	2005, 2007, 2009, 2011
PAM	ENST00000438793.3	peptidylglycine alpha-amidating monooxygenase	17149	1	0	0	1	0	0	0	0	0	-0.4	-0.4	0.86	2005, 2007, 2009, 2011
C2orf72	ENST00000373640.4	chromosome 2 open reading frame 72	3885	1	0	0	1	0	0	0	0	2	-0.4	-0.45	0.71	2011
MYT1L	ENST00000399161.2	myelin transcription factor 1-like	5	2	0	2	0	0	0	0	0	1	-0.4	-0.4	0.9	2005, 2007, 2009, 2011
FRY	ENST00000380250.3	furry homolog (Drosophila)	18	1	0	0	1	0	0	0	0	1	-0.4	-0.4	0.78	2007, 2009, 2011
PLEKHA1	ENST00000538022.1	pleckstrin homology domain containing, family A (phosphoinositide binding specific) member 1	1172	1	1	0	0	0	0	0	0	0	-0.39	-0.41	0.22	2007, 2009, 2011
CYP26B1	ENST00000001146.2	cytochrome P450, family 26, subfamily B, polypeptide 1	1315	1	1	0	0	0	0	0	0	1	-0.39	-0.39	0.89	2005, 2007, 2009, 2011
ELMSAN1	ENST00000394071.2	ELM2 and Myb/SANT-like domain containing 1	15	2	0	2	0	1	0	1	0	2	-0.39	-0.39	0.84	2009, 2011
PID1	ENST00000392054.3	phosphotyrosine interaction domain containing 1	896	1	0	1	0	1	0	1	0	0	-0.39	-0.46	0.31	2007, 2009, 2011
RELN	ENST00000428762.1	reelin	252	1	0	1	0	1	0	0	1	0	-0.39	-0.46	0.6	2005, 2007, 2011
PARD6B	ENST00000371610.2	par-6 family cell polarity regulator beta	277	2	0	0	2	0	0	0	0	0	-0.39	-0.4	0.96	2009, 2011
NSG1	ENST00000421177.2	Neuron-specific protein family member 1	25	1	0	1	0	0	0	0	0	0	-0.39	-0.39	0.6	2005, 2007, 2011
MOB3B	ENST00000262244.5	MOB kinase activator 3B	52	2	2	0	0	0	0	0	0	0	-0.39	-0.56	0.97	2005, 2007, 2009, 2011
CDC42EP2	ENST00000279249.2	CDC42 effector protein (Rho GTPase binding) 2	449	1	0	1	0	0	0	0	0	0	-0.39	-0.39	0.92	2005, 2007, 2009, 2011
CDC25A	ENST00000302506.3	cell division cycle 25A	5	2	1	1	0	0	0	0	0	1	-0.39	-0.39	0.91	2005, 2007, 2009, 2011
IPO7	ENST00000379719.3	importin 7	1331	1	1	0	0	1	1	0	0	0	-0.39	-0.4	0.9	2011
BZW1	ENST00000409600.1	basic leucine zipper and W2 domains 1	470	1	1	0	0	0	0	0	0	1	-0.39	-0.4	0.8	2009
PAQR3	ENST00000512733.1	progestin and adipoQ receptor family member III	217	1	0	1	0	2	0	1	1	1	-0.39	-0.67	0.63	2009, 2011
GHR	ENST00000230882.4	growth hormone receptor	102	1	1	0	0	0	0	0	0	2	-0.39	-0.39	0.9	2005, 2007, 2009, 2011
KIAA0226L	ENST00000378781.3	KIAA0226-like	21	1	0	0	1	0	0	0	0	2	-0.39	-0.39	0.81	2009
C16orf72	ENST00000327827.7	chromosome 16 open reading frame 72	379	1	0	1	0	0	0	0	0	0	-0.39	-0.39	0.77	2007, 2009, 2011
PNPLA6	ENST00000221249.6	patatin-like phospholipase domain containing 6	429	1	1	0	0	0	0	0	0	0	-0.39	-0.39	0.71	2007, 2009, 2011
SUMO3	ENST00000332859.6	small ubiquitin-like modifier 3	11677	1	0	1	0	1	0	1	0	0	-0.39	-0.6	0.79	2007, 2009, 2011
CASR	ENST00000498619.1	calcium-sensing receptor	5	1	1	0	0	1	0	0	1	0	-0.39	-0.39	0.8	2005, 2007, 2009, 2011
PIM1	ENST00000373509.5	pim-1 oncogene	2041	1	0	1	0	0	0	0	0	1	-0.39	-0.39	0.62	2005, 2007, 2009, 2011
GRM7	ENST00000486284.1	glutamate receptor, metabotropic 7	5	1	0	1	0	0	0	0	0	1	-0.39	-0.39	0.68	2005, 2007, 2009, 2011
TMEM255A	ENST00000309720.5	transmembrane protein 255A	113	1	0	1	0	0	0	0	0	0	-0.39	-0.39	0.51	2007, 2011
XPO7	ENST00000252512.9	exportin 7	647	1	1	0	0	0	0	0	0	2	-0.38	-0.43	0.81	2009, 2011
TBRG1	ENST00000441174.3	transforming growth factor beta regulator 1	275	2	0	2	0	1	0	0	1	1	-0.38	-0.8	0.71	2011
FAM122A	ENST00000394264.3	family with sequence similarity 122A	1277	1	0	0	1	0	0	0	0	1	-0.38	-0.4	0.86	2007, 2009, 2011
USP42	ENST00000306177.5	ubiquitin specific peptidase 42	86	1	0	1	0	0	0	0	0	0	-0.38	-0.38	0.7	2007, 2009, 2011
RARB	ENST00000437042.2	retinoic acid receptor, beta	48	1	0	1	0	0	0	0	0	0	-0.38	-0.38	0.65	2005, 2007, 2009, 2011
DDX3Y	ENST00000336079.3	DEAD (Asp-Glu-Ala-Asp) box helicase 3, Y-linked	5	1	1	0	0	0	0	0	0	0	-0.38	-0.38	0.87	2005, 2007, 2009, 2011
EPHA7	ENST00000369303.4	EPH receptor A7	213	1	1	0	0	0	0	0	0	0	-0.38	-0.38	0.84	2005, 2007, 2009, 2011
FERMT2	ENST00000395631.2	fermitin family member 2	5888	1	0	1	0	0	0	0	0	0	-0.38	-0.38	0.71	2005, 2007, 2009, 2011
SEH1L	ENST00000262124.11	SEH1-like (S. cerevisiae)	632	1	0	1	0	1	0	1	0	1	-0.38	-0.46	0.83	2011
BFAR	ENST00000261658.2	bifunctional apoptosis regulator	376	1	0	1	0	0	0	0	0	0	-0.38	-0.38	0.76	2005, 2007, 2009, 2011
TUBA1A	ENST00000301071.7	tubulin, alpha 1a	22536	1	0	1	0	0	0	0	0	0	-0.38	-0.38	0.52	2007, 2009, 2011
SOBP	ENST00000317357.5	sine oculis binding protein homolog (Drosophila)	22	1	1	0	0	0	0	0	0	0	-0.38	-0.4	0.88	2007, 2009, 2011
QKI	ENST00000392127.2	QKI, KH domain containing, RNA binding	323	1	1	0	0	2	0	1	1	2	-0.38	-0.59	0.86	2005, 2007, 2009, 2011
TTC14	ENST00000412756.2	tetratricopeptide repeat domain 14	99	2	0	2	0	0	0	0	0	0	-0.38	-0.38	0.84	2011
ZCCHC3	ENST00000382352.3	zinc finger, CCHC domain containing 3	1328	1	0	1	0	0	0	0	0	0	-0.38	-0.38	0.66	2011
EYA1	ENST00000388742.4	eyes absent homolog 1 (Drosophila)	222	1	1	0	0	0	0	0	0	1	-0.38	-0.4	0.86	2005, 2007, 2009, 2011
TLL1	ENST00000061240.2	tolloid-like 1	247	1	1	0	0	0	0	0	0	0	-0.38	-0.38	0.97	2007, 2009, 2011
PIEZO1	ENST00000327397.7	piezo-type mechanosensitive ion channel component 1	3837	1	0	1	0	1	0	1	0	0	-0.38	-0.38	0.61	2011
NXPH1	ENST00000405863.1	neurexophilin 1	5	1	0	1	0	0	0	0	0	2	-0.38	-0.38	0.59	2005, 2007, 2009, 2011
C20orf112	ENST00000359676.5	chromosome 20 open reading frame 112	148	2	1	1	0	0	0	0	0	2	-0.38	-0.63	0.97	2011
MAP3K9	ENST00000554752.2	mitogen-activated protein kinase kinase kinase 9	44	4	0	4	0	0	0	0	0	0	-0.38	-0.44	> 0.99	2011
BTF3	ENST00000380591.3	basic transcription factor 3	417	1	0	0	1	0	0	0	0	0	-0.38	-0.38	0.86	2009
VAMP1	ENST00000361716.3	vesicle-associated membrane protein 1 (synaptobrevin 1)	8	1	0	1	0	1	0	0	1	1	-0.38	-0.38	0.59	2005, 2007, 2009, 2011
SPRY3	ENST00000302805.2	sprouty homolog 3 (Drosophila)	5	1	1	0	0	1	0	1	0	0	-0.38	-0.38	0.49	2009, 2011
FLT3	ENST00000241453.7	fms-related tyrosine kinase 3	15	1	0	1	0	0	0	0	0	0	-0.38	-0.38	0.7	2011
ARPP19	ENST00000566423.1	cAMP-regulated phosphoprotein, 19kDa	1316	1	1	0	0	0	0	0	0	0	-0.38	-0.38	0.9	2009, 2011
ACSBG1	ENST00000258873.4	acyl-CoA synthetase bubblegum family member 1	5	1	0	1	0	1	0	0	1	1	-0.38	-0.38	0.61	2007
DMTF1	ENST00000413276.2	cyclin D binding myb-like transcription factor 1	198	1	1	0	0	0	0	0	0	0	-0.38	-0.38	< 0.1	2005, 2007, 2009, 2011
KIF5C	ENST00000435030.1	kinesin family member 5C	19	2	2	0	0	0	0	0	0	2	-0.37	-0.53	0.91	2007, 2009, 2011
TNRC6B	ENST00000335727.9	trinucleotide repeat containing 6B	69	4	1	2	1	2	0	2	0	1	-0.37	-0.53	0.99	2007, 2009, 2011
FGFR1	ENST00000397091.5	fibroblast growth factor receptor 1	650	1	0	1	0	1	0	1	0	2	-0.37	-0.55	0.3	2007, 2009, 2011
RAB11FIP2	ENST00000355624.3	RAB11 family interacting protein 2 (class I)	449	2	1	1	0	1	0	0	1	1	-0.37	-0.39	0.44	2005, 2007, 2009, 2011
RAD23B	ENST00000358015.3	RAD23 homolog B (S. cerevisiae)	1012	1	0	1	0	0	0	0	0	0	-0.37	-0.37	0.73	2005, 2007, 2009, 2011
ATXN7L1	ENST00000419735.3	ataxin 7-like 1	67	1	0	1	0	2	1	0	1	1	-0.37	-0.37	0.62	2009, 2011
SESN1	ENST00000436639.2	sestrin 1	96	1	1	0	0	0	0	0	0	0	-0.37	-0.37	0.75	2005, 2007, 2009, 2011
RTN4	ENST00000394609.2	reticulon 4	34030	1	0	0	1	0	0	0	0	0	-0.37	-0.37	0.69	2011
MIB1	ENST00000261537.6	mindbomb E3 ubiquitin protein ligase 1	897	2	1	1	0	0	0	0	0	0	-0.37	-0.38	0.87	2011
RNF217	ENST00000521654.2	ring finger protein 217	92	1	0	1	0	1	0	1	0	2	-0.37	-0.4	0.86	2005, 2007, 2009, 2011
CNTNAP1	ENST00000264638.4	contactin associated protein 1	821	1	0	1	0	1	0	0	1	2	-0.37	-0.37	0.83	2005, 2007, 2009, 2011
ASH1L	ENST00000368346.3	ash1 (absent, small, or homeotic)-like (Drosophila)	56	1	1	0	0	0	0	0	0	1	-0.37	-0.37	0.86	2007, 2009, 2011
TSPYL2	ENST00000375442.4	TSPY-like 2	270	1	1	0	0	0	0	0	0	1	-0.37	-0.37	0.8	2005, 2007, 2009, 2011
C17orf59	ENST00000389017.4	chromosome 17 open reading frame 59	664	1	0	1	0	0	0	0	0	0	-0.37	-0.37	0.71	2007, 2009, 2011
ABL2	ENST00000502732.1	c-abl oncogene 2, non-receptor tyrosine kinase	892	2	0	2	0	1	0	1	0	1	-0.37	-0.39	0.94	2009, 2011
ZNF362	ENST00000539719.1	zinc finger protein 362	27	1	1	0	0	0	0	0	0	0	-0.37	-0.37	0.83	2005, 2007, 2009, 2011
PTHLH	ENST00000395872.1	parathyroid hormone-like hormone	32	1	0	1	0	0	0	0	0	0	-0.37	-0.37	0.69	2011
GPATCH8	ENST00000591680.1	G patch domain containing 8	337	2	0	2	0	0	0	0	0	0	-0.37	-0.42	0.8	2007, 2009, 2011
GOLGA1	ENST00000373555.4	golgin A1	334	1	1	0	0	1	0	0	1	1	-0.37	-0.37	0.73	2005, 2007, 2009, 2011
GLS2	ENST00000311966.4	glutaminase 2 (liver, mitochondrial)	10	1	1	0	0	0	0	0	0	0	-0.37	-0.37	0.11	2009, 2011
FKBP1A	ENST00000400137.4	FK506 binding protein 1A, 12kDa	72	1	0	1	0	0	0	0	0	0	-0.37	-0.37	0.54	2009, 2011
PLAGL1	ENST00000360537.2	pleiomorphic adenoma gene-like 1	40	1	0	0	1	0	0	0	0	1	-0.36	-0.36	0.77	2005, 2007, 2009, 2011
FSD1	ENST00000597590.1	fibronectin type III and SPRY domain containing 1	81	1	0	1	0	0	0	0	0	1	-0.36	-0.36	0.69	2005, 2007, 2009, 2011
CHP1	ENST00000334660.5	calcineurin-like EF-hand protein 1	2051	1	0	1	0	0	0	0	0	2	-0.36	-0.36	0.6	2011
FAM110C	ENST00000327669.4	family with sequence similarity 110, member C	29	1	1	0	0	0	0	0	0	0	-0.36	-0.36	0.75	2011
CLDN2	ENST00000336803.1	claudin 2	19	1	0	1	0	1	0	1	0	1	-0.36	-0.36	0.62	2005, 2007, 2009, 2011
HPCAL4	ENST00000372844.3	hippocalcin like 4	5	1	0	1	0	1	0	1	0	0	-0.36	-0.36	0.72	2009, 2011
CXCL10	ENST00000306602.1	chemokine (C-X-C motif) ligand 10	5	1	0	0	1	0	0	0	0	0	-0.36	-0.36	0.66	2007, 2009, 2011
RBBP6	ENST00000319715.4	retinoblastoma binding protein 6	123	1	0	1	0	0	0	0	0	0	-0.36	-0.36	0.66	2005, 2007, 2009, 2011
STX17	ENST00000259400.6	syntaxin 17	510	1	0	1	0	1	0	1	0	0	-0.36	-0.41	0.67	2009, 2011
KANK1	ENST00000382303.1	KN motif and ankyrin repeat domains 1	6	1	0	0	1	0	0	0	0	0	-0.36	-0.36	0.81	2005, 2007, 2009, 2011
NAA15	ENST00000296543.5	N(alpha)-acetyltransferase 15, NatA auxiliary subunit	546	1	0	0	1	1	0	1	0	0	-0.36	-0.38	0.82	2005, 2007, 2009, 2011
NRP2	ENST00000360409.3	neuropilin 2	146	1	0	1	0	2	0	2	0	0	-0.36	-0.36	0.76	2005, 2007, 2009, 2011
ZBTB44	ENST00000525842.1	zinc finger and BTB domain containing 44	236	2	2	0	0	0	0	0	0	0	-0.36	-0.54	0.1	2009, 2011
PPAP2B	ENST00000371250.3	phosphatidic acid phosphatase type 2B	81	1	0	1	0	1	0	1	0	2	-0.36	-0.38	0.79	2009, 2011
RSBN1	ENST00000261441.5	round spermatid basic protein 1	54	1	1	0	0	1	0	1	0	0	-0.36	-0.36	0.77	2005, 2007, 2009, 2011
RNF183	ENST00000441031.3	ring finger protein 183	24	1	0	1	0	0	0	0	0	1	-0.36	-0.37	0.44	2011
E2F3	ENST00000346618.3	E2F transcription factor 3	91	1	1	0	0	0	0	0	0	1	-0.36	-0.36	0.9	2005, 2007, 2009, 2011
CCDC178	ENST00000581852.1	coiled-coil domain containing 178	7	1	0	1	0	0	0	0	0	0	-0.36	-0.36	0.69	2009, 2011
PPIF	ENST00000394579.3	peptidylprolyl isomerase F	9304	1	0	1	0	1	0	0	1	0	-0.36	-0.36	0.63	2009
ACVR2A	ENST00000241416.7	activin A receptor, type IIA	109	3	0	2	1	0	0	0	0	0	-0.36	-0.55	0.98	2007, 2009, 2011
LURAP1L	ENST00000319264.3	leucine rich adaptor protein 1-like	266	1	0	0	1	1	0	1	0	0	-0.36	-0.52	0.87	2005, 2007, 2009
EXOC3L2	ENST00000252482.3	exocyst complex component 3-like 2	5	1	0	1	0	0	0	0	0	0	-0.35	-0.35	0.75	2007, 2009, 2011
FAM189B	ENST00000350210.2	family with sequence similarity 189, member B	587	1	0	1	0	1	0	1	0	0	-0.35	-0.35	0.64	2009, 2011
KLHDC8B	ENST00000332780.2	kelch domain containing 8B	321	1	1	0	0	1	0	1	0	0	-0.35	-0.74	0.71	2009, 2011
ARMCX2	ENST00000330154.2	armadillo repeat containing, X-linked 2	531	1	0	1	0	0	0	0	0	0	-0.35	-0.37	0.58	2005, 2007, 2011
ANLN	ENST00000265748.2	anillin, actin binding protein	2637	1	0	0	1	0	0	0	0	0	-0.35	-0.35	0.85	2009, 2011
CLCN4	ENST00000380833.4	chloride channel, voltage-sensitive 4	182	1	1	0	0	0	0	0	0	0	-0.35	-0.37	0.72	2009, 2011
FAM135A	ENST00000418814.2	family with sequence similarity 135, member A	611	1	0	0	1	0	0	0	0	0	-0.35	-0.35	0.79	2005, 2007, 2011
PDIA6	ENST00000272227.3	protein disulfide isomerase family A, member 6	23851	1	0	1	0	0	0	0	0	0	-0.35	-0.35	0.69	2005, 2007, 2009, 2011
AVL9	ENST00000318709.4	AVL9 homolog (S. cerevisiase)	246	2	0	2	0	2	0	0	2	1	-0.35	-0.45	0.74	2005, 2007
RAP2C	ENST00000342983.2	RAP2C, member of RAS oncogene family	604	1	0	1	0	0	0	0	0	0	-0.35	-0.35	0.65	2005, 2007, 2009, 2011
CAPRIN1	ENST00000341394.4	cell cycle associated protein 1	650	2	1	1	0	1	0	1	0	0	-0.35	-0.48	0.89	2009, 2011
HOXA10	ENST00000283921.4	homeobox A10	1910	1	0	1	0	0	0	0	0	0	-0.35	-0.38	0.69	2005, 2007, 2009, 2011
BCL7A	ENST00000538010.1	B-cell CLL/lymphoma 7A	96	1	0	1	0	0	0	0	0	0	-0.35	-0.35	0.77	2009, 2011
SVEP1	ENST00000401783.2	sushi, von Willebrand factor type A, EGF and pentraxin domain containing 1	154	1	0	1	0	0	0	0	0	0	-0.35	-0.35	0.74	2009, 2011
TAB3	ENST00000378933.1	TGF-beta activated kinase 1/MAP3K7 binding protein 3	201	1	0	1	0	0	0	0	0	2	-0.35	-0.37	0.68	2007, 2009, 2011
ARL10	ENST00000310389.5	ADP-ribosylation factor-like 10	236	1	0	1	0	2	0	2	0	5	-0.35	-0.36	0.75	2007, 2009, 2011
IRAK2	ENST00000256458.4	interleukin-1 receptor-associated kinase 2	54	1	1	0	0	0	0	0	0	0	-0.34	-0.34	0.47	2009, 2011
ELMOD1	ENST00000265840.7	ELMO/CED-12 domain containing 1	24	1	1	0	0	0	0	0	0	0	-0.34	-0.34	0.32	2009, 2011
SLC36A1	ENST00000243389.3	solute carrier family 36 (proton/amino acid symporter), member 1	236	1	0	1	0	4	0	2	2	1	-0.34	-0.34	0.78	2005, 2007, 2011
USP19	ENST00000398896.1	ubiquitin specific peptidase 19	323	1	0	1	0	0	0	0	0	0	-0.34	-0.36	0.61	2011
SCN3A	ENST00000360093.3	sodium channel, voltage-gated, type III, alpha subunit	5	1	0	1	0	0	0	0	0	0	-0.34	-0.34	0.57	2011
FNTA	ENST00000302279.3	farnesyltransferase, CAAX box, alpha	7	1	1	0	0	0	0	0	0	0	-0.34	-0.34	0.78	2009, 2011
CLSPN	ENST00000318121.3	claspin	92	1	0	1	0	2	0	1	1	2	-0.34	-0.42	0.62	2011
NISCH	ENST00000345716.4	nischarin	120	1	1	0	0	0	0	0	0	0	-0.34	-0.35	0.78	2009, 2011
DPY19L4	ENST00000414645.2	dpy-19-like 4 (C. elegans)	362	1	0	1	0	0	0	0	0	1	-0.34	-0.39	0.57	2009, 2011
ZBTB43	ENST00000449886.1	zinc finger and BTB domain containing 43	396	1	0	1	0	0	0	0	0	4	-0.34	-0.34	0.76	2011
ARPP21	ENST00000187397.4	cAMP-regulated phosphoprotein, 21kDa	5	1	0	1	0	0	0	0	0	0	-0.34	-0.34	0.61	2011
C8orf58	ENST00000289989.5	chromosome 8 open reading frame 58	619	1	0	1	0	0	0	0	0	1	-0.34	-0.34	0.46	2007, 2009, 2011
TMEM87B	ENST00000283206.4	transmembrane protein 87B	219	2	0	2	0	0	0	0	0	0	-0.34	-0.4	0.86	2007, 2009, 2011
APP	ENST00000346798.3	amyloid beta (A4) precursor protein	4570	1	0	1	0	0	0	0	0	3	-0.34	-0.4	0.74	2005, 2007
RNF43	ENST00000407977.2	ring finger protein 43	52	1	0	1	0	1	0	0	1	1	-0.34	-0.34	0.61	2007, 2009, 2011
TCAIM	ENST00000342649.4	T cell activation inhibitor, mitochondrial	844	1	0	1	0	0	0	0	0	0	-0.34	-0.34	0.77	2007, 2009, 2011
BCL2	ENST00000398117.1	B-cell CLL/lymphoma 2	55	1	1	0	0	0	0	0	0	3	-0.34	-0.36	0.9	2005, 2007, 2009, 2011
CC2D1B	ENST00000371586.2	coiled-coil and C2 domain containing 1B	42	1	1	0	0	1	0	1	0	3	-0.34	-0.38	0.89	2007, 2009, 2011
ZBTB39	ENST00000300101.2	zinc finger and BTB domain containing 39	7	1	1	0	0	1	0	1	0	0	-0.34	-0.34	0.9	2007, 2009, 2011
GALNT1	ENST00000269195.5	UDP-N-acetyl-alpha-D-galactosamine:polypeptide N-acetylgalactosaminyltransferase 1 (GalNAc-T1)	2466	1	0	1	0	0	0	0	0	0	-0.34	-0.4	0.73	2009, 2011
ZC3H11A	ENST00000332127.4	zinc finger CCCH-type containing 11A	71	1	0	0	1	1	0	1	0	0	-0.34	-0.34	0.69	2011
PDIK1L	ENST00000374271.4	PDLIM1 interacting kinase 1 like	5	1	0	1	0	0	0	0	0	1	-0.34	-0.34	0.61	2005, 2007, 2009, 2011
BMPR1A	ENST00000372037.3	bone morphogenetic protein receptor, type IA	125	1	0	0	1	1	0	1	0	0	-0.34	-0.34	0.89	2011
ZNF275	ENST00000370251.3	zinc finger protein 275	465	1	0	1	0	0	0	0	0	1	-0.34	-0.35	0.68	2011
PVRL1	ENST00000264025.3	poliovirus receptor-related 1 (herpesvirus entry mediator C)	50	3	1	2	0	1	0	1	0	1	-0.34	-0.41	0.98	2007, 2009, 2011
TMEM178B	ENST00000565468.1	transmembrane protein 178B	129	1	1	0	0	1	0	1	0	2	-0.34	-0.34	0.87	2011
YAP1	ENST00000282441.5	Yes-associated protein 1	1175	1	0	1	0	1	0	0	1	0	-0.34	-0.41	0.61	2009, 2011
PRKAB2	ENST00000254101.3	protein kinase, AMP-activated, beta 2 non-catalytic subunit	363	1	0	1	0	1	0	1	0	2	-0.33	-0.37	0.58	2009, 2011
CNIH3	ENST00000272133.3	cornichon family AMPA receptor auxiliary protein 3	28	1	0	1	0	0	0	0	0	1	-0.33	-0.34	0.61	2009, 2011
COPS2	ENST00000388901.5	COP9 signalosome subunit 2	11120	1	0	1	0	0	0	0	0	0	-0.33	-0.33	0.76	2005, 2007, 2009, 2011
AP2A1	ENST00000354293.5	adaptor-related protein complex 2, alpha 1 subunit	285	1	0	1	0	0	0	0	0	0	-0.33	-0.33	0.67	2005, 2007, 2009, 2011
NEBL	ENST00000377122.4	nebulette	181	1	1	0	0	1*	0	0	0	0	-0.33	-0.34	0.79	2011
LATS2	ENST00000382592.4	large tumor suppressor kinase 2	464	1	0	1	0	0	0	0	0	1	-0.33	-0.33	0.68	2005, 2007, 2009, 2011
ARFGAP2	ENST00000426335.2	ADP-ribosylation factor GTPase activating protein 2	3549	1	0	1	0	1	0	1	0	0	-0.33	-0.33	0.78	2005, 2007, 2009, 2011
PMM1	ENST00000216259.7	phosphomannomutase 1	1753	1	0	1	0	0	0	0	0	0	-0.33	-0.33	0.61	2009, 2011
NCS1	ENST00000372398.3	neuronal calcium sensor 1	1083	1	0	1	0	2	0	2	0	2	-0.33	-0.5	0.77	2005, 2007, 2009, 2011
AEBP2	ENST00000266508.9	AE binding protein 2	1228	1	0	1	0	1	0	1	0	1	-0.33	-0.58	0.71	2011
ARHGDIA	ENST00000269321.7	Rho GDP dissociation inhibitor (GDI) alpha	452	3	0	3	0	2	0	2	0	1	-0.33	-0.59	0.9	2003, 2005, 2007, 2009, 2011
CUL2	ENST00000374746.1	cullin 2	27	1	0	1	0	0	0	0	0	0	-0.33	-0.41	0.77	2005, 2007, 2009, 2011
ST8SIA3	ENST00000324000.3	ST8 alpha-N-acetyl-neuraminide alpha-2,8-sialyltransferase 3	5	1	1	0	0	1	0	1	0	0	-0.33	-0.33	0.85	2009, 2011
GRAMD3	ENST00000285689.3	GRAM domain containing 3	232	1	0	1	0	0	0	0	0	0	-0.33	-0.34	0.46	2007, 2009, 2011
HPSE2	ENST00000370546.1	heparanase 2	12	1	0	1	0	3	0	3	0	1	-0.33	-0.64	0.76	2011
LIPE	ENST00000244289.4	lipase, hormone-sensitive	7	2	0	2	0	0	0	0	0	0	-0.33	-0.33	0.85	2009, 2011
CSRNP1	ENST00000273153.5	cysteine-serine-rich nuclear protein 1	544	1	0	1	0	0	0	0	0	0	-0.33	-0.33	0.71	2009, 2011
PAG1	ENST00000220597.4	phosphoprotein associated with glycosphingolipid microdomains 1	53	1	0	1	0	1	0	1	0	2	-0.33	-0.33	0.64	2009, 2011
POU2F1	ENST00000367866.2	POU class 2 homeobox 1	83	2	1	1	0	2	0	2	0	4	-0.33	-0.35	0.95	2011
ABCG4	ENST00000307417.3	ATP-binding cassette, sub-family G (WHITE), member 4	5	1	0	1	0	1	0	0	1	1	-0.33	-0.33	0.49	2005, 2007, 2009, 2011
MAP4	ENST00000383737.4	microtubule-associated protein 4	3914	1	0	1	0	0	0	0	0	1	-0.33	-0.33	0.66	2011
ATXN7L3B	ENST00000519948.2	ataxin 7-like 3B	55	2	0	2	0	0	0	0	0	1	-0.33	-0.37	0.86	2011
RAF1	ENST00000251849.4	v-raf-1 murine leukemia viral oncogene homolog 1	2422	1	1	0	0	0	0	0	0	0	-0.33	-0.33	0.88	2011
WNT4	ENST00000290167.6	wingless-type MMTV integration site family, member 4	5	1	1	0	0	0	0	0	0	1	-0.33	-0.33	0.88	2009, 2011
AMMECR1L	ENST00000272647.5	AMMECR1-like	21	1	0	1	0	1	0	1	0	1	-0.33	-0.33	0.63	2011
SYT10	ENST00000228567.3	synaptotagmin X	5	1	1	0	0	0	0	0	0	0	-0.33	-0.33	< 0.1	2009, 2011
CTDSP2	ENST00000398073.2	CTD (carboxy-terminal domain, RNA polymerase II, polypeptide A) small phosphatase 2	991	1	0	1	0	1	0	0	1	2	-0.32	-0.35	0.54	2011
UHMK1	ENST00000538489.1	U2AF homology motif (UHM) kinase 1	48	1	1	0	0	2	1	0	1	1	-0.32	-0.47	0.93	2011
PCDHA12	ENST00000398631.2	protocadherin alpha 12	86	1	1	0	0	0	0	0	0	0	-0.32	-0.32	0.87	2005, 2007, 2009, 2011
PCDHA7	ENST00000525929.1	protocadherin alpha 7	86	1	1	0	0	0	0	0	0	0	-0.32	-0.32	0.87	2005, 2007, 2009, 2011
PCDHA5	ENST00000529859.1	protocadherin alpha 5	86	1	1	0	0	0	0	0	0	0	-0.32	-0.32	0.87	2005, 2007, 2009, 2011
G2E3	ENST00000206595.6	G2/M-phase specific E3 ubiquitin protein ligase	286	1	0	0	1	0	0	0	0	0	-0.32	-0.32	0.86	2005, 2007, 2009, 2011
ANKS1A	ENST00000360359.3	ankyrin repeat and sterile alpha motif domain containing 1A	220	1	0	0	1	2	0	2	0	2	-0.32	-0.32	0.81	2009, 2011
EIF4B	ENST00000262056.9	eukaryotic translation initiation factor 4B	37	1	0	1	0	0	0	0	0	1	-0.32	-0.32	0.75	2005, 2007, 2009, 2011
PPM1H	ENST00000228705.6	protein phosphatase, Mg2+/Mn2+ dependent, 1H	45	1	0	0	1	1	0	1	0	0	-0.32	-0.34	0.87	2009, 2011
PRDM4	ENST00000228437.5	PR domain containing 4	44	1	1	0	0	0	0	0	0	0	-0.32	-0.46	0.9	2005, 2007, 2009, 2011
PCDHA10	ENST00000307360.5	protocadherin alpha 10	86	1	1	0	0	0	0	0	0	0	-0.32	-0.32	0.87	2005, 2007, 2009, 2011
PCDHA6	ENST00000529310.1	protocadherin alpha 6	86	1	1	0	0	0	0	0	0	0	-0.32	-0.32	0.87	2005, 2007, 2009, 2011
PCDHA8	ENST00000531613.1	protocadherin alpha 8	86	1	1	0	0	0	0	0	0	0	-0.32	-0.32	0.87	2005, 2007, 2009, 2011
PCDHA13	ENST00000289272.2	protocadherin alpha 13	86	1	1	0	0	0	0	0	0	0	-0.32	-0.32	0.87	2005, 2007, 2009, 2011
PCDHA1	ENST00000504120.2	protocadherin alpha 1	86	1	1	0	0	0	0	0	0	0	-0.32	-0.32	0.87	2005, 2007, 2009, 2011
PCDHA2	ENST00000526136.1	protocadherin alpha 2	86	1	1	0	0	0	0	0	0	0	-0.32	-0.32	0.87	2005, 2007, 2009, 2011
PCDHA4	ENST00000530339.1	protocadherin alpha 4	86	1	1	0	0	0	0	0	0	0	-0.32	-0.32	0.87	2005, 2007, 2009, 2011
PCDHA9	ENST00000532602.1	protocadherin alpha 9	86	1	1	0	0	0	0	0	0	0	-0.32	-0.32	0.87	2011
TAF15	ENST00000588240.1	TAF15 RNA polymerase II, TATA box binding protein (TBP)-associated factor, 68kDa	225	1	0	1	0	0	0	0	0	1	-0.32	-0.32	< 0.1	2011
FOSL1	ENST00000532401.1	FOS-like antigen 1	276	1	0	0	1	0	0	0	0	0	-0.32	-0.33	0.77	2005, 2007, 2009, 2011
ATXN1L	ENST00000427980.2	ataxin 1-like	12	1	0	1	0	2	0	2	0	1	-0.32	-0.32	0.87	2011
PCDHAC1	ENST00000253807.2	protocadherin alpha subfamily C, 1	86	1	1	0	0	0	0	0	0	0	-0.32	-0.32	0.87	2005, 2007, 2009, 2011
CPD	ENST00000225719.4	carboxypeptidase D	1766	2	0	2	0	0	0	0	0	0	-0.32	-0.33	0.96	2005, 2007, 2009, 2011
GATAD2A	ENST00000360315.3	GATA zinc finger domain containing 2A	986	2	0	2	0	0	0	0	0	1	-0.32	-0.42	0.9	2007, 2009, 2011
TSPAN5	ENST00000305798.3	tetraspanin 5	107	1	0	1	0	0	0	0	0	0	-0.32	-0.32	0.75	2007, 2009, 2011
PPP6C	ENST00000373547.4	protein phosphatase 6, catalytic subunit	346	1	0	1	0	0	0	0	0	0	-0.32	-0.33	0.76	2005, 2007, 2009, 2011
CD163	ENST00000541972.1	CD163 molecule	5	1	0	1	0	0	0	0	0	0	-0.32	-0.32	0.52	2009, 2011
ZC2HC1A	ENST00000263849.4	zinc finger, C2HC-type containing 1A	176	1	0	1	0	0	0	0	0	0	-0.32	-0.32	0.46	2011
CASK	ENST00000421587.2	calcium/calmodulin-dependent serine protein kinase (MAGUK family)	892	1	0	1	0	8	1	5	2	0	-0.32	-0.56	0.95	2011
YTHDC1	ENST00000344157.4	YTH domain containing 1	307	1	1	0	0	0	0	0	0	0	-0.32	-0.45	0.9	2007, 2009, 2011
VMA21	ENST00000330374.6	VMA21 vacuolar H+-ATPase homolog (S. cerevisiae)	2162	1	0	1	0	0	0	0	0	0	-0.32	-0.32	0.65	2007, 2009, 2011
PPP2R5C	ENST00000422945.2	protein phosphatase 2, regulatory subunit B', gamma	1584	1	1	0	0	0	0	0	0	0	-0.32	-0.32	0.75	2005, 2007, 2009, 2011
LCOR	ENST00000371103.3	ligand dependent nuclear receptor corepressor	94	1	0	1	0	1	0	0	1	1	-0.32	-0.34	0.63	2011
SPSB4	ENST00000310546.2	splA/ryanodine receptor domain and SOCS box containing 4	419	2	0	2	0	0	0	0	0	0	-0.32	-0.32	0.92	2007, 2009, 2011
CAMKV	ENST00000296471.7	CaM kinase-like vesicle-associated	47	1	0	1	0	2	0	2	0	2	-0.32	-0.49	0.64	2005, 2007, 2011
CREBRF	ENST00000540014.1	CREB3 regulatory factor	24	1	1	0	0	1	0	0	1	2	-0.32	-0.44	0.89	2005, 2007, 2009, 2011
PISD	ENST00000397500.1	phosphatidylserine decarboxylase	61	1	1	0	0	2	0	1	1	0	-0.32	-0.89	0.42	2005, 2007, 2009, 2011
DCAF7	ENST00000310827.4	DDB1 and CUL4 associated factor 7	3289	1	1	0	0	0	0	0	0	2	-0.32	-0.32	0.76	2007, 2009, 2011
GPN1	ENST00000264718.3	GPN-loop GTPase 1	648	1	0	1	0	0	0	0	0	0	-0.32	-0.32	0.73	2005, 2007, 2009, 2011
JARID2	ENST00000341776.2	jumonji, AT rich interactive domain 2	199	1	0	1	0	0	0	0	0	1	-0.32	-0.32	0.69	2009, 2011
RAPGEF2	ENST00000264431.4	Rap guanine nucleotide exchange factor (GEF) 2	484	1	0	0	1	0	0	0	0	0	-0.32	-0.32	0.83	2009, 2011
EFNB2	ENST00000245323.4	ephrin-B2	25	1	0	0	1	1	0	1	0	0	-0.32	-0.32	0.81	2005, 2007, 2011
VAMP8	ENST00000409760.1	vesicle-associated membrane protein 8	711	1	0	1	0	0	0	0	0	0	-0.32	-0.32	0.49	2005, 2007, 2009, 2011
NUP50	ENST00000347635.4	nucleoporin 50kDa	57	2	1	1	0	0	0	0	0	1	-0.31	-0.66	0.97	2007, 2009, 2011
UBFD1	ENST00000395878.3	ubiquitin family domain containing 1	6826	2	0	2	0	0	0	0	0	2	-0.31	-0.32	0.73	2007, 2009, 2011
YWHAQ	ENST00000381844.4	tyrosine 3-monooxygenase/tryptophan 5-monooxygenase activation protein, theta polypeptide	473	1	0	1	0	0	0	0	0	0	-0.31	-0.31	0.62	2005, 2007, 2009, 2011
IGF1R	ENST00000268035.6	insulin-like growth factor 1 receptor	561	1	0	0	1	3	0	3	0	3	-0.31	-0.33	0.86	2007, 2009, 2011
SPTLC1	ENST00000262554.2	serine palmitoyltransferase, long chain base subunit 1	2578	1	0	1	0	0	0	0	0	0	-0.31	-0.33	ORF	2011
ZSWIM3	ENST00000255152.2	zinc finger, SWIM-type containing 3	52	1	0	1	0	0	0	0	0	0	-0.31	-0.31	0.67	2005, 2007, 2009, 2011
PRKAR2A	ENST00000265563.8	protein kinase, cAMP-dependent, regulatory, type II, alpha	583	1	1	0	0	0	0	0	0	0	-0.31	-0.32	0.68	2005, 2007, 2009, 2011
CBFA2T3	ENST00000327483.5	core-binding factor, runt domain, alpha subunit 2; translocated to, 3	7	1	1	0	0	0	0	0	0	0	-0.31	-0.31	0.9	2005, 2007, 2009, 2011
SSR1	ENST00000244763.4	signal sequence receptor, alpha	12917	1	0	1	0	1	0	1	0	4	-0.31	-0.38	0.76	2009, 2011
FAM101B	ENST00000329099.4	family with sequence similarity 101, member B	126	1	0	1	0	0	0	0	0	0	-0.31	-0.33	0.59	2009, 2011
CTNNBIP1	ENST00000377263.1	catenin, beta interacting protein 1	493	1	0	1	0	0	0	0	0	1	-0.31	-0.45	0.65	2009, 2011
SLC4A4	ENST00000340595.3	solute carrier family 4 (sodium bicarbonate cotransporter), member 4	400	1	1	0	0	0	0	0	0	0	-0.31	-0.32	0.89	2005, 2007, 2009, 2011
CMPK1	ENST00000371873.5	cytidine monophosphate (UMP-CMP) kinase 1, cytosolic	4366	1	0	0	1	0	0	0	0	0	-0.31	-0.31	0.86	2007, 2009, 2011
EGLN2	ENST00000593726.1	egl-9 family hypoxia-inducible factor 2	19	1	0	1	0	0	0	0	0	1	-0.31	-0.31	0.61	2005, 2007, 2009, 2011
ZHX1	ENST00000395571.3	zinc fingers and homeoboxes 1	88	1	0	1	0	0	0	0	0	0	-0.31	-0.31	0.51	2005, 2007
DNAJA2	ENST00000317089.5	DnaJ (Hsp40) homolog, subfamily A, member 2	1487	1	0	0	1	0	0	0	0	0	-0.31	-0.31	0.86	2005, 2007, 2009, 2011
PI4K2B	ENST00000264864.6	phosphatidylinositol 4-kinase type 2 beta	931	1	0	0	1	0	0	0	0	0	-0.31	-0.32	0.79	2011
CHD2	ENST00000394196.4	chromodomain helicase DNA binding protein 2	1237	2	0	2	0	0	0	0	0	2	-0.31	-0.31	0.76	2007, 2009, 2011
ENAH	ENST00000366844.3	enabled homolog (Drosophila)	415	1	0	1	0	1	0	1	0	1	-0.31	-0.33	0.77	2007, 2009, 2011
KCNQ5	ENST00000370398.1	potassium voltage-gated channel, KQT-like subfamily, member 5	50	1	0	0	1	0	0	0	0	2	-0.31	-0.31	0.8	2005, 2007, 2009, 2011
EGLN1	ENST00000366641.3	egl-9 family hypoxia-inducible factor 1	505	1	0	1	0	0	0	0	0	0	-0.31	-0.31	0.72	2011
CHPT1	ENST00000229266.3	choline phosphotransferase 1	806	1	0	1	0	0	0	0	0	0	-0.31	-0.31	ORF	2007
SH2D2A	ENST00000368198.3	SH2 domain containing 2A	21	1	0	1	0	0	0	0	0	0	-0.31	-0.31	0.66	2009, 2011
ADRB2	ENST00000305988.4	adrenoceptor beta 2, surface	50	1	0	1	0	0	0	0	0	0	-0.31	-0.32	0.44	2005, 2007, 2009
ZBTB33	ENST00000326624.2	zinc finger and BTB domain containing 33	65	2	0	2	0	0	0	0	0	0	-0.31	-0.33	0.73	2009, 2011
FZD6	ENST00000358755.4	frizzled family receptor 6	161	1	0	1	0	0	0	0	0	0	-0.3	-0.3	0.48	2011
LRIG2	ENST00000361127.5	leucine-rich repeats and immunoglobulin-like domains 2	348	2	0	2	0	1	0	1	0	2	-0.3	-0.31	0.93	2005, 2007, 2009, 2011
B4GALT1	ENST00000379731.4	UDP-Gal:betaGlcNAc beta 1,4- galactosyltransferase, polypeptide 1	2265	1	1	0	0	0	0	0	0	0	-0.3	-0.31	0.48	2005, 2007, 2009, 2011
CLOCK	ENST00000309964.4	clock circadian regulator	86	2	0	2	0	1	0	1	0	1	-0.3	-0.3	0.86	2005, 2007, 2009, 2011
CALU	ENST00000535011.2	calumenin	3079	1	0	1	0	1	0	1	0	0	-0.3	-0.38	0.57	2009, 2011
PNISR	ENST00000369239.5	PNN-interacting serine/arginine-rich protein	600	1	0	1	0	0	0	0	0	0	-0.3	-0.3	0.61	2011
TSC22D2	ENST00000361875.3	TSC22 domain family, member 2	1062	1	0	0	1	1	0	0	1	0	-0.3	-0.36	0.86	2005, 2007
LRIG1	ENST00000273261.3	leucine-rich repeats and immunoglobulin-like domains 1	241	1	0	1	0	0	0	0	0	2	-0.3	-0.31	0.77	2005, 2007, 2009, 2011
NAT8L	ENST00000331662.3	N-acetyltransferase 8-like (GCN5-related, putative)	220	1	0	1	0	1	0	1	0	4	-0.3	-0.33	0.73	2011
TXN2	ENST00000216185.2	thioredoxin 2	3060	1	0	1	0	0	0	0	0	1	-0.3	-0.3	0.67	2009, 2011
SLC39A9	ENST00000031146.4	solute carrier family 39, member 9	824	1	0	1	0	0	0	0	0	1	-0.3	-0.34	0.46	2009, 2011
SOWAHC	ENST00000356454.3	sosondowah ankyrin repeat domain family member C	431	1	0	1	0	0	0	0	0	0	-0.3	-0.34	0.68	2007, 2009, 2011
CCDC85C	ENST00000380243.4	coiled-coil domain containing 85C	86	1	0	1	0	1	0	1	0	5	-0.3	-0.39	0.77	2011
ZC3H6	ENST00000343936.4	zinc finger CCCH-type containing 6	10	1	0	0	1	0	0	0	0	0	-0.3	-0.3	0.86	2007, 2009, 2011
SIAH1	ENST00000380006.2	siah E3 ubiquitin protein ligase 1	34	1	0	1	0	0	0	0	0	0	-0.3	-0.3	0.71	2005, 2007, 2009, 2011
NPAS3	ENST00000346562.2	neuronal PAS domain protein 3	9	1	0	1	0	0	0	0	0	2	-0.3	-0.3	0.61	2011
RREB1	ENST00000379938.2	ras responsive element binding protein 1	340	1	1	0	0	1	0	1	0	1	-0.3	-0.3	0.86	2011
BAG5	ENST00000299204.4	BCL2-associated athanogene 5	267	1	0	1	0	0	0	0	0	0	-0.3	-0.3	0.74	2005, 2007, 2009, 2011
C11orf68	ENST00000438576.2	chromosome 11 open reading frame 68	1192	1	0	1	0	0	0	0	0	0	-0.3	-0.3	0.53	2007, 2011
MAP2K3	ENST00000342679.4	mitogen-activated protein kinase kinase 3	34	1	0	1	0	1	0	1	0	2	-0.3	-0.3	0.52	2005, 2007
LAMTOR3	ENST00000499666.2	late endosomal/lysosomal adaptor, MAPK and MTOR activator 3	67	1	0	1	0	1	0	1	0	0	-0.3	-0.48	0.77	2011
TGFBR3	ENST00000212355.4	transforming growth factor, beta receptor III	245	1	0	1	0	0	0	0	0	0	-0.3	-0.3	0.76	2005, 2007, 2009, 2011
PANK1	ENST00000322191.6	pantothenate kinase 1	435	1	0	1	0	0	0	0	0	0	-0.3	-0.3	0.71	2009, 2011
IL2RB	ENST00000216223.5	interleukin 2 receptor, beta	5	1	0	1	0	0	0	0	0	3	-0.3	-0.3	0.68	2011
ITGA2	ENST00000296585.5	integrin, alpha 2 (CD49B, alpha 2 subunit of VLA-2 receptor)	50	1	0	1	0	1	0	1	0	1	-0.3	-0.3	0.49	2005, 2007, 2011
SYNDIG1	ENST00000376862.3	synapse differentiation inducing 1	5	1	0	1	0	0	0	0	0	0	-0.3	-0.3	0.55	2005, 2007, 2009, 2011
BACE1	ENST00000313005.6	beta-site APP-cleaving enzyme 1	486	2	0	2	0	0	0	0	0	2	-0.3	-0.34	0.87	2005, 2007, 2009, 2011
KLHL15	ENST00000328046.8	kelch-like family member 15	42	1	0	1	0	0	0	0	0	2	-0.3	-0.34	0.56	2011
LRP6	ENST00000261349.4	low density lipoprotein receptor-related protein 6	157	2	0	2	0	1	0	0	1	0	-0.3	-0.32	0.94	2005, 2007, 2009, 2011
NAPG	ENST00000322897.6	N-ethylmaleimide-sensitive factor attachment protein, gamma	277	1	1	0	0	0	0	0	0	0	-0.3	-0.54	0.72	2011
CRIM1	ENST00000280527.2	cysteine rich transmembrane BMP regulator 1 (chordin-like)	4842	1	0	1	0	0	0	0	0	0	-0.3	-0.3	0.49	2005, 2007, 2009, 2011
DCUN1D4	ENST00000334635.5	DCN1, defective in cullin neddylation 1, domain containing 4	1118	1	0	1	0	0	0	0	0	1	-0.3	-0.3	0.64	2007, 2009, 2011
PNRC2	ENST00000334351.7	proline-rich nuclear receptor coactivator 2	100	1	0	0	1	0	0	0	0	0	-0.3	-0.3	0.69	2009, 2011
ATP7A	ENST00000343533.5	ATPase, Cu++ transporting, alpha polypeptide	141	1	1	0	0	1	1	0	0	0	-0.3	-0.3	0.41	2011
COBLL1	ENST00000375458.2	cordon-bleu WH2 repeat protein-like 1	70	1	0	1	0	1	0	1	0	0	-0.29	-0.43	0.84	2005, 2007, 2009, 2011
SLC25A22	ENST00000320230.5	solute carrier family 25 (mitochondrial carrier: glutamate), member 22	319	1	0	1	0	0	0	0	0	2	-0.29	-0.29	0.75	2009, 2011
PDPR	ENST00000568530.1	pyruvate dehydrogenase phosphatase regulatory subunit	69	1	0	1	0	0	0	0	0	1	-0.29	-0.29	0.74	2005, 2007, 2009, 2011
COL24A1	ENST00000370571.2	collagen, type XXIV, alpha 1	5	1	0	1	0	0	0	0	0	0	-0.29	-0.29	0.55	2005, 2007, 2011
DCTN5	ENST00000300087.2	dynactin 5 (p25)	764	1	1	0	0	1	0	1	0	4	-0.29	-0.32	0.31	2009, 2011
RAB3D	ENST00000222120.3	RAB3D, member RAS oncogene family	111	1	0	1	0	1	1	0	0	0	-0.29	-0.38	0.63	2011
SMAD3	ENST00000327367.4	SMAD family member 3	1140	1	0	1	0	1	0	1	0	3	-0.29	-0.41	0.77	2007, 2009, 2011
SHROOM4	ENST00000376020.2	shroom family member 4	5	2	0	2	0	2	0	1	1	0	-0.29	-0.39	0.89	2011
SEPT11	ENST00000264893.6	septin 11	515	1	0	1	0	0	0	0	0	0	-0.29	-0.3	0.7	2009, 2011
PPFIA2	ENST00000549396.1	protein tyrosine phosphatase, receptor type, f polypeptide (PTPRF), interacting protein (liprin), alpha 2	5	1	0	1	0	0	0	0	0	0	-0.29	-0.29	0.61	2011
NBR1	ENST00000542611.1	neighbor of BRCA1 gene 1	1982	1	0	1	0	0	0	0	0	1	-0.29	-0.29	0.66	2009, 2011
NKD1	ENST00000268459.3	naked cuticle homolog 1 (Drosophila)	26	1	0	0	1	0	0	0	0	3	-0.29	-0.32	0.86	2005, 2007, 2009, 2011
FOXK1	ENST00000328914.4	forkhead box K1	368	1	1	0	0	4	0	2	2	8	-0.29	-0.33	0.93	2009, 2011
MOCS1	ENST00000373186.4	molybdenum cofactor synthesis 1	179	1	0	1	0	1	1	0	0	1	-0.29	-0.41	0.49	2011
MARCH5	ENST00000358935.2	membrane-associated ring finger (C3HC4) 5	881	1	0	1	0	0	0	0	0	1	-0.29	-0.3	0.72	2009, 2011
HOXC8	ENST00000040584.4	homeobox C8	5	1	0	1	0	0	0	0	0	0	-0.29	-0.29	0.74	2005, 2007, 2009, 2011
DNAJC16	ENST00000375847.3	DnaJ (Hsp40) homolog, subfamily C, member 16	366	1	0	0	1	2	0	2	0	3	-0.29	-0.29	0.87	2007, 2009, 2011
PAFAH1B2	ENST00000527958.1	platelet-activating factor acetylhydrolase 1b, catalytic subunit 2 (30kDa)	180	2	1	1	0	0	0	0	0	1	-0.29	-0.61	0.89	2011
ZDHHC14	ENST00000359775.5	zinc finger, DHHC-type containing 14	253	1	0	1	0	0	0	0	0	1	-0.29	-0.29	0.76	2009, 2011
ESRRA	ENST00000405666.1	estrogen-related receptor alpha	18	1	0	1	0	0	0	0	0	0	-0.29	-0.29	ORF	2005, 2007, 2009, 2011
TRIP11	ENST00000267622.4	thyroid hormone receptor interactor 11	13	2	0	2	0	1	0	0	1	0	-0.29	-0.48	0.76	2011
SMAD5	ENST00000545279.1	SMAD family member 5	225	1	0	1	0	1	0	1	0	0	-0.29	-0.39	0.69	2005, 2007, 2009, 2011
DIXDC1	ENST00000440460.2	DIX domain containing 1	307	2	1	0	1	0	0	0	0	1	-0.29	-0.29	0.93	2005, 2007, 2009, 2011
MBNL2	ENST00000345429.6	muscleblind-like splicing regulator 2	34	1	1	0	0	0	0	0	0	0	-0.29	-0.36	0.79	2009, 2011
EMX1	ENST00000258106.6	empty spiracles homeobox 1	35	1	0	1	0	1	0	1	0	1	-0.29	-0.29	0.79	2011
FAM60A	ENST00000539409.1	family with sequence similarity 60, member A	58	1	0	1	0	0	0	0	0	0	-0.29	-0.29	0.74	2007, 2009, 2011
PWWP2B	ENST00000305233.5	PWWP domain containing 2B	5	1	1	0	0	1	0	1	0	1	-0.29	-0.29	0.5	2009, 2011
PRPF38A	ENST00000257181.9	pre-mRNA processing factor 38A	892	1	0	1	0	0	0	0	0	1	-0.29	-0.29	0.88	2007, 2009, 2011
CDC23	ENST00000394886.2	cell division cycle 23	740	1	0	1	0	0	0	0	0	0	-0.29	-0.29	0.5	2009, 2011
SRSF11	ENST00000370950.3	serine/arginine-rich splicing factor 11	1201	1	0	1	0	0	0	0	0	0	-0.29	-0.29	0.45	2005, 2007
SH3BGRL2	ENST00000369838.4	SH3 domain binding glutamic acid-rich protein like 2	32	1	1	0	0	1	0	1	0	0	-0.29	-0.59	0.43	2005, 2007, 2009, 2011
PLCD1	ENST00000463876.1	phospholipase C, delta 1	21	1	0	1	0	0	0	0	0	1	-0.28	-0.28	0.61	2009, 2011
TBP	ENST00000230354.6	TATA box binding protein	1997	1	1	0	0	0	0	0	0	0	-0.28	-0.28	0.13	2005, 2007, 2009, 2011
CHD7	ENST00000423902.2	chromodomain helicase DNA binding protein 7	925	1	0	1	0	0	0	0	0	0	-0.28	-0.28	0.77	2011
IRS1	ENST00000305123.5	insulin receptor substrate 1	804	1	0	1	0	1	0	1	0	3	-0.28	-0.38	0.78	2009, 2011
SNRK	ENST00000429705.2	SNF related kinase	153	1	1	0	0	0	0	0	0	0	-0.28	-0.28	0.86	2005, 2007, 2009, 2011
SOX5	ENST00000546136.1	SRY (sex determining region Y)-box 5	43	1	0	0	1	0	0	0	0	0	-0.28	-0.28	0.83	2005, 2007, 2009, 2011
RAB4B	ENST00000357052.2	RAB4B, member RAS oncogene family	52	1	0	1	0	0	0	0	0	0	-0.28	-0.28	0.65	2005, 2007, 2009, 2011
LPP	ENST00000312675.4	LIM domain containing preferred translocation partner in lipoma	1894	1	0	0	1	2	0	1	1	0	-0.28	-0.28	0.92	2005, 2007, 2009, 2011
HECTD1	ENST00000553700.1	HECT domain containing E3 ubiquitin protein ligase 1	34	1	0	0	1	0	0	0	0	0	-0.28	-0.28	0.86	2005, 2007, 2009, 2011
HAS2	ENST00000303924.4	hyaluronan synthase 2	398	1	0	1	0	0	0	0	0	0	-0.28	-0.28	0.77	2005, 2007, 2009, 2011
EZH1	ENST00000428826.2	enhancer of zeste homolog 1 (Drosophila)	70	1	0	1	0	1	1	0	0	0	-0.28	-0.28	0.75	2005, 2007, 2009, 2011
FAM63B	ENST00000559228.1	family with sequence similarity 63, member B	41	2	1	1	0	0	0	0	0	0	-0.28	-0.28	0.74	2009, 2011
SIDT2	ENST00000324225.4	SID1 transmembrane family, member 2	341	1	0	1	0	0	0	0	0	0	-0.28	-0.28	0.68	2007, 2009, 2011
EIF2B5	ENST00000273783.3	eukaryotic translation initiation factor 2B, subunit 5 epsilon, 82kDa	789	1	0	1	0	0	0	0	0	0	-0.28	-0.28	0.65	2009, 2011
TVP23B	ENST00000307767.8	trans-golgi network vesicle protein 23 homolog B (S. cerevisiae)	5	1	0	1	0	0	0	0	0	0	-0.28	-0.28	0.6	2009, 2011
GAN	ENST00000568107.2	gigaxonin	185	1	0	0	1	0	0	0	0	3	-0.28	-0.45	0.86	2011
JPH1	ENST00000342232.4	junctophilin 1	53	1	0	1	0	0	0	0	0	0	-0.28	-0.28	0.65	2011
KBTBD2	ENST00000304056.4	kelch repeat and BTB (POZ) domain containing 2	2559	1	0	1	0	0	0	0	0	1	-0.28	-0.29	0.69	2005, 2007, 2009, 2011
CEP85L	ENST00000368491.3	centrosomal protein 85kDa-like	14	1	0	1	0	0	0	0	0	0	-0.28	-0.28	0.76	2009, 2011
ESRP1	ENST00000358397.5	epithelial splicing regulatory protein 1	74	1	0	0	1	0	0	0	0	0	-0.28	-0.28	0.64	2009, 2011
HIPK2	ENST00000406875.3	homeodomain interacting protein kinase 2	48	3	2	1	0	2	0	1	1	4	-0.28	-0.28	> 0.99	2009, 2011
COL12A1	ENST00000322507.8	collagen, type XII, alpha 1	482	2	0	2	0	0	0	0	0	1	-0.28	-0.48	0.9	2005, 2007, 2009, 2011
SIPA1L2	ENST00000366630.1	signal-induced proliferation-associated 1 like 2	182	1	1	0	0	0	0	0	0	0	-0.28	-0.3	0.8	2005, 2007, 2009, 2011
SERBP1	ENST00000370994.4	SERPINE1 mRNA binding protein 1	926	1	0	1	0	0	0	0	0	0	-0.28	-0.28	0.77	2007, 2009, 2011
MLK4	ENST00000366624.3	Mitogen-activated protein kinase kinase kinase MLK4	405	1	0	1	0	0	0	0	0	0	-0.28	-0.28	0.73	2009, 2011
CCDC28A	ENST00000332797.6	coiled-coil domain containing 28A	543	1	0	1	0	0	0	0	0	0	-0.28	-0.28	0.51	2007, 2011
TRABD2B	ENST00000606738.2	TraB domain containing 2B	244	1	1	0	0	1	0	1	0	2	-0.27	-0.36	0.91	2011
KCTD8	ENST00000360029.3	potassium channel tetramerization domain containing 8	5	1	0	1	0	0	0	0	0	0	-0.27	-0.27	0.61	2005, 2007, 2009, 2011
KHNYN	ENST00000251343.5	KH and NYN domain containing	421	1	0	1	0	3	0	1	2	0	-0.27	-0.34	0.7	2009, 2011
RRAGA	ENST00000380527.1	Ras-related GTP binding A	3226	1	0	1	0	0	0	0	0	0	-0.27	-0.28	0.44	2009
GTPBP1	ENST00000216044.5	GTP binding protein 1	1765	1	0	1	0	2	0	1	1	1	-0.27	-0.28	0.79	2009, 2011
TMEM154	ENST00000304385.3	transmembrane protein 154	5	1	0	1	0	1	0	1	0	0	-0.27	-0.27	0.68	2009, 2011
MARCH4	ENST00000273067.4	membrane-associated ring finger (C3HC4) 4, E3 ubiquitin protein ligase	68	1	0	1	0	1	0	1	0	0	-0.27	-0.27	0.67	2009, 2011
MTMR3	ENST00000333027.3	myotubularin related protein 3	123	2	1	1	0	3	0	2	1	4	-0.27	-0.56	0.98	2009, 2011
ITGA10	ENST00000369304.3	integrin, alpha 10	62	1	0	1	0	1	0	1	0	0	-0.27	-0.27	0.76	2009, 2011
HDGF	ENST00000357325.5	hepatoma-derived growth factor	10112	1	0	1	0	0	0	0	0	0	-0.27	-0.27	0.68	2005, 2007, 2009, 2011
PDCD6IP	ENST00000307296.3	programmed cell death 6 interacting protein	6149	1	0	1	0	0	0	0	0	0	-0.27	-0.27	0.67	2009, 2011
RELT	ENST00000064780.2	RELT tumor necrosis factor receptor	412	1	0	1	0	0	0	0	0	0	-0.27	-0.27	0.67	2011
ZCCHC2	ENST00000269499.5	zinc finger, CCHC domain containing 2	13	1	0	1	0	0	0	0	0	0	-0.27	-0.27	0.66	2005, 2007, 2009, 2011
SWAP70	ENST00000318950.6	SWAP switching B-cell complex 70kDa subunit	492	1	0	1	0	0	0	0	0	1	-0.27	-0.27	0.6	2009, 2011
ZCCHC5	ENST00000321110.1	zinc finger, CCHC domain containing 5	5	1	0	1	0	0	0	0	0	1	-0.27	-0.27	0.48	2005, 2007, 2011
PRSS12	ENST00000296498.3	protease, serine, 12 (neurotrypsin, motopsin)	57	1	0	1	0	0	0	0	0	1	-0.27	-0.29	0.63	2009, 2011
STK38	ENST00000229812.7	serine/threonine kinase 38	156	1	0	1	0	0	0	0	0	0	-0.27	-0.27	0.43	2011
UBN2	ENST00000473989.3	ubinuclein 2	238	2	2	0	0	1	0	1	0	3	-0.27	-0.29	0.98	2009, 2011
HNRNPA1	ENST00000546500.1	heterogeneous nuclear ribonucleoprotein A1	2079	1	0	0	1	0	0	0	0	1	-0.27	-0.27	0.86	2005, 2007, 2009, 2011
AGO1	ENST00000373204.4	argonaute RISC catalytic component 1	402	2	1	1	0	1	1	0	0	3	-0.27	-0.31	0.8	2005, 2007, 2009, 2011
NHLRC2	ENST00000369301.3	NHL repeat containing 2	368	1	1	0	0	0	0	0	0	0	-0.27	-0.27	0.53	2011
AFF4	ENST00000265343.5	AF4/FMR2 family, member 4	2755	2	0	2	0	0	0	0	0	0	-0.27	-0.27	0.8	2007, 2009, 2011
PDK3	ENST00000441463.2	pyruvate dehydrogenase kinase, isozyme 3	659	1	0	1	0	3	0	2	1	3	-0.27	-0.5	0.64	2011
SLITRK1	ENST00000377084.2	SLIT and NTRK-like family, member 1	5	1	0	1	0	1	0	1	0	0	-0.27	-0.27	0.66	2005, 2007
FAT4	ENST00000394329.3	FAT atypical cadherin 4	75	1	0	1	0	0	0	0	0	0	-0.27	-0.27	0.65	2009, 2011
CHORDC1	ENST00000320585.6	cysteine and histidine-rich domain (CHORD) containing 1	891	1	0	1	0	0	0	0	0	0	-0.27	-0.27	0.72	2005, 2007, 2009, 2011
HMBOX1	ENST00000397358.3	homeobox containing 1	27	1	0	1	0	2	0	1	1	1	-0.27	-0.29	0.61	2011
TMEM135	ENST00000340353.7	transmembrane protein 135	963	1	0	1	0	1	0	1	0	0	-0.27	-0.29	0.74	2007, 2011
RNF111	ENST00000348370.4	ring finger protein 111	395	1	0	1	0	1	0	0	1	2	-0.27	-0.39	0.6	2005, 2007, 2009, 2011
ZNF423	ENST00000561648.1	zinc finger protein 423	170	1	0	0	1	2	1	1	0	0	-0.27	-0.31	0.87	2005, 2007, 2009, 2011
EIF4E	ENST00000450253.2	eukaryotic translation initiation factor 4E	876	1	0	0	1	0	0	0	0	0	-0.27	-0.27	0.86	2005, 2007, 2009, 2011
TAF7L	ENST00000372907.3	TAF7-like RNA polymerase II, TATA box binding protein (TBP)-associated factor, 50kDa	51	1	0	1	0	0	0	0	0	0	-0.27	-0.27	0.52	2009, 2011
PIK3R1	ENST00000521381.1	phosphoinositide-3-kinase, regulatory subunit 1 (alpha)	217	1	1	0	0	0	0	0	0	1	-0.26	-0.29	0.9	2007, 2009, 2011
EXTL3	ENST00000220562.4	exostosin-like glycosyltransferase 3	358	1	0	0	1	2	0	2	0	0	-0.26	-0.27	0.84	2009, 2011
HEPHL1	ENST00000315765.9	hephaestin-like 1	5	1	0	1	0	0	0	0	0	0	-0.26	-0.26	0.67	2009, 2011
SLC7A1	ENST00000380752.5	solute carrier family 7 (cationic amino acid transporter, y+ system), member 1	338	1	0	1	0	1	0	1	0	0	-0.26	-0.27	0.73	2011
LURAP1	ENST00000371980.3	leucine rich adaptor protein 1	20	1	1	0	0	0	0	0	0	1	-0.26	-0.34	0.75	2009, 2011
SLC6A4	ENST00000401766.2	solute carrier family 6 (neurotransmitter transporter), member 4	73	1	0	1	0	0	0	0	0	3	-0.26	-0.31	0.71	2005, 2007, 2011
PTCH1	ENST00000430669.2	patched 1	123	1	0	1	0	1	0	1	0	1	-0.26	-0.27	0.69	2011
WWP1	ENST00000517970.1	WW domain containing E3 ubiquitin protein ligase 1	161	1	0	1	0	0	0	0	0	0	-0.26	-0.26	0.69	2005, 2007, 2009, 2011
TLCD2	ENST00000330676.6	TLC domain containing 2	107	1	0	1	0	1	0	1	0	0	-0.26	-0.26	0.58	2011
SRP72	ENST00000342756.5	signal recognition particle 72kDa	185	1	0	1	0	0	0	0	0	0	-0.26	-0.26	0.64	2009, 2011
ABCF1	ENST00000326195.8	ATP-binding cassette, sub-family F (GCN20), member 1	1078	1	0	1	0	0	0	0	0	1	-0.26	-0.3	0.58	2011
ARHGAP5	ENST00000345122.3	Rho GTPase activating protein 5	757	2	0	2	0	1	0	0	1	1	-0.26	-0.37	0.83	2007, 2009, 2011
ZYX	ENST00000322764.5	zyxin	122	1	0	1	0	0	0	0	0	0	-0.26	-0.26	ORF	2005, 2007, 2011
YRDC	ENST00000373044.2	yrdC N(6)-threonylcarbamoyltransferase domain containing	2195	1	1	0	0	0	0	0	0	1	-0.26	-0.62	0.11	2011
FBXO33	ENST00000298097.7	F-box protein 33	306	1	0	0	1	0	0	0	0	2	-0.26	-0.27	0.83	2005, 2007, 2009, 2011
BPTF	ENST00000321892.4	bromodomain PHD finger transcription factor	7	1	0	0	1	1	0	1	0	1	-0.26	-0.32	0.87	2007, 2009, 2011
COL4A3BP	ENST00000380494.5	collagen, type IV, alpha 3 (Goodpasture antigen) binding protein	134	1	0	1	0	0	0	0	0	0	-0.26	-0.26	0.61	2011
EFCAB4A	ENST00000450448.1	EF-hand calcium binding domain 4A	51	2	0	2	0	0	0	0	0	0	-0.26	-0.26	ORF	2007, 2009, 2011
CECR6	ENST00000399875.1	cat eye syndrome chromosome region, candidate 6	5	1	0	1	0	0	0	0	0	1	-0.26	-0.26	0.69	2005, 2007, 2009, 2011
FBXO17	ENST00000292852.4	F-box protein 17	5	1	0	1	0	0	0	0	0	0	-0.26	-0.26	ORF	2009, 2011
THUMPD1	ENST00000381337.2	THUMP domain containing 1	39	1	0	0	1	0	0	0	0	0	-0.26	-0.26	0.84	2011
RANBP3	ENST00000439268.2	RAN binding protein 3	908	1	0	1	0	0	0	0	0	1	-0.26	-0.26	0.75	2005, 2007, 2009, 2011
PCDH17	ENST00000377918.3	protocadherin 17	477	1	0	1	0	0	0	0	0	1	-0.26	-0.28	0.76	2005, 2007, 2009, 2011
SPOCK3	ENST00000357154.3	sparc/osteonectin, cwcv and kazal-like domains proteoglycan (testican) 3	46	1	0	1	0	0	0	0	0	0	-0.26	-0.26	0.64	2009, 2011
IL10RA	ENST00000227752.3	interleukin 10 receptor, alpha	5	1	1	0	0	2	0	2	0	1	-0.26	-0.28	0.12	2011
COPS7B	ENST00000373608.3	COP9 signalosome subunit 7B	331	1	0	1	0	0	0	0	0	2	-0.25	-0.3	< 0.1	2005, 2007, 2009, 2011
CNIH2	ENST00000528852.1	cornichon family AMPA receptor auxiliary protein 2	158	1	0	1	0	0	0	0	0	0	-0.25	-0.25	0.69	2005, 2007, 2009, 2011
ANKIB1	ENST00000265742.3	ankyrin repeat and IBR domain containing 1	127	1	0	1	0	0	0	0	0	0	-0.25	-0.25	0.65	2011
EPHA1	ENST00000275815.3	EPH receptor A1	13	1	0	1	0	0	0	0	0	0	-0.25	-0.25	0.67	2005, 2007, 2009, 2011
EML6	ENST00000356458.6	echinoderm microtubule associated protein like 6	39	1	0	1	0	1	1	0	0	1	-0.25	-0.25	0.59	2011
CAMSAP1	ENST00000389532.4	calmodulin regulated spectrin-associated protein 1	966	1	0	1	0	0	0	0	0	1	-0.25	-0.29	0.77	2005, 2007, 2009, 2011
LAMC1	ENST00000258341.4	laminin, gamma 1 (formerly LAMB2)	1082	1	0	1	0	1	0	1	0	1	-0.25	-0.29	0.61	2005, 2007, 2009, 2011
CIAPIN1	ENST00000565961.1	cytokine induced apoptosis inhibitor 1	423	1	0	1	0	0	0	0	0	0	-0.25	-0.25	0.72	2009
LPHN2	ENST00000370715.1	latrophilin 2	407	1	0	1	0	0	0	0	0	0	-0.25	-0.25	0.71	2005, 2007, 2009, 2011
MAP3K3	ENST00000361357.3	mitogen-activated protein kinase kinase kinase 3	144	1	0	1	0	0	0	0	0	2	-0.25	-0.26	0.58	2005, 2007
ISOC1	ENST00000173527.5	isochorismatase domain containing 1	390	1	0	1	0	0	0	0	0	0	-0.25	-0.25	0.5	2007, 2009, 2011
GNA12	ENST00000275364.3	guanine nucleotide binding protein (G protein) alpha 12	565	1	1	0	0	0	0	0	0	1	-0.25	-0.25	0.39	2009, 2011
ABTB2	ENST00000435224.2	ankyrin repeat and BTB (POZ) domain containing 2	5	1	0	1	0	0	0	0	0	1	-0.25	-0.25	0.73	2009, 2011
ARL5B	ENST00000377275.3	ADP-ribosylation factor-like 5B	368	1	0	0	1	1	0	0	1	2	-0.25	-0.45	0.79	2011
TTL	ENST00000233336.6	tubulin tyrosine ligase	442	1	0	1	0	0	0	0	0	3	-0.25	-0.26	0.53	2007, 2009, 2011
ZBTB10	ENST00000430430.1	zinc finger and BTB domain containing 10	113	1	0	1	0	0	0	0	0	1	-0.25	-0.26	0.73	2005, 2007
PAX7	ENST00000420770.2	paired box 7	7	1	0	1	0	2	0	2	0	2	-0.25	-0.25	0.77	2011
ADAMTS5	ENST00000284987.5	ADAM metallopeptidase with thrombospondin type 1 motif, 5	68	1	0	1	0	0	0	0	0	1	-0.25	-0.27	0.76	2005, 2007, 2009, 2011
RAPGEF1	ENST00000372189.3	Rap guanine nucleotide exchange factor (GEF) 1	335	1	0	1	0	0	0	0	0	1	-0.25	-0.25	0.62	2011
PBX3	ENST00000342287.5	pre-B-cell leukemia homeobox 3	1142	1	0	1	0	0	0	0	0	0	-0.25	-0.26	0.58	2005, 2007, 2011
LRP1B	ENST00000389484.3	low density lipoprotein receptor-related protein 1B	26	1	0	1	0	0	0	0	0	0	-0.25	-0.25	0.71	2005, 2007, 2009, 2011
PHLDA3	ENST00000367311.3	pleckstrin homology-like domain, family A, member 3	82	1	0	1	0	1	0	1	0	1	-0.25	-0.28	0.81	2005, 2007, 2009, 2011
SALL1	ENST00000566102.1	sal-like 1 (Drosophila)	95	1	1	0	0	0	0	0	0	0	-0.25	-0.69	0.88	2007, 2009, 2011
PSKH1	ENST00000291041.5	protein serine kinase H1	699	1	1	0	0	1	0	1	0	3	-0.25	-0.25	0.85	2005, 2007, 2009, 2011
EDAR	ENST00000409271.1	ectodysplasin A receptor	7	1	0	1	0	0	0	0	0	0	-0.25	-0.25	0.63	2009, 2011
FURIN	ENST00000268171.3	furin (paired basic amino acid cleaving enzyme)	2306	1	0	1	0	0	0	0	0	0	-0.25	-0.25	0.62	2005, 2007, 2009, 2011
NR2C2	ENST00000425241.1	nuclear receptor subfamily 2, group C, member 2	227	1	0	1	0	1	0	1	0	4	-0.25	-0.39	0.58	2009, 2011
C9orf69	ENST00000561457.1	chromosome 9 open reading frame 69	134	1	0	1	0	0	0	0	0	3	-0.25	-0.26	< 0.1	2009, 2011
PELI2	ENST00000267460.4	pellino E3 ubiquitin protein ligase family member 2	229	1	0	1	0	0	0	0	0	0	-0.24	-0.26	0.92	2009, 2011
SOS2	ENST00000216373.5	son of sevenless homolog 2 (Drosophila)	70	1	0	1	0	0	0	0	0	0	-0.24	-0.24	0.56	2011
VAMP7	ENST00000286448.6	vesicle-associated membrane protein 7	5	1	0	1	0	0	0	0	0	0	-0.24	-0.24	0.5	2005, 2007, 2009, 2011
TNFAIP1	ENST00000226225.2	tumor necrosis factor, alpha-induced protein 1 (endothelial)	1565	1	0	1	0	0	0	0	0	1	-0.24	-0.24	0.78	2009, 2011
UBL3	ENST00000380680.4	ubiquitin-like 3	431	1	0	1	0	0	0	0	0	0	-0.24	-0.24	0.61	2009, 2011
ANKRD34A	ENST00000323397.4	ankyrin repeat domain 34A	6	1	0	1	0	0	0	0	0	1	-0.24	-0.24	0.58	2011
CDK6	ENST00000265734.4	cyclin-dependent kinase 6	1116	1	0	1	0	1	0	1	0	5	-0.24	-0.26	0.75	2009, 2011
SUCO	ENST00000367723.4	SUN domain containing ossification factor	86	1	0	1	0	0	0	0	0	0	-0.24	-0.29	0.62	2007, 2009, 2011
EN2	ENST00000297375.4	engrailed homeobox 2	86	1	0	1	0	0	0	0	0	2	-0.24	-0.4	0.69	2009, 2011
FRS2	ENST00000550389.1	fibroblast growth factor receptor substrate 2	176	1	0	1	0	0	0	0	0	1	-0.24	-0.4	0.64	2009, 2011
FZD4	ENST00000531380.1	frizzled family receptor 4	5	2	0	2	0	1	0	1	0	1	-0.24	-0.24	0.78	2011
OCRL	ENST00000371113.4	oculocerebrorenal syndrome of Lowe	818	1	0	0	1	0	0	0	0	1	-0.24	-0.24	0.74	2005, 2007, 2009, 2011
ATG13	ENST00000359513.4	autophagy related 13	834	2	0	2	0	1	0	1	0	3	-0.24	-0.48	0.9	2009, 2011
AHNAK2	ENST00000557457.1	AHNAK nucleoprotein 2	29	2	0	2	0	0	0	0	0	0	-0.24	-0.37	0.78	2009, 2011
NOS1	ENST00000317775.6	nitric oxide synthase 1 (neuronal)	5	1	1	0	0	1	0	1	0	1	-0.24	-0.24	0.76	2011
KIF3B	ENST00000375712.3	kinesin family member 3B	182	1	0	1	0	0	0	0	0	2	-0.24	-0.24	0.72	2009, 2011
ZBTB9	ENST00000395064.2	zinc finger and BTB domain containing 9	1148	1	0	1	0	0	0	0	0	0	-0.24	-0.24	0.46	2005, 2007, 2009, 2011
WAPAL	ENST00000298767.5	wings apart-like homolog (Drosophila)	185	1	0	1	0	0	0	0	0	0	-0.24	-0.27	0.68	2007, 2009, 2011
ZNF367	ENST00000375256.4	zinc finger protein 367	325	1	0	0	1	0	0	0	0	0	-0.24	-0.24	0.82	2005, 2007, 2009, 2011
PPP2R1A	ENST00000322088.6	protein phosphatase 2, regulatory subunit A, alpha	65937	1	0	1	0	2	0	1	1	1	-0.24	-0.3	0.74	2005, 2007, 2009, 2011
PDAP1	ENST00000350498.3	PDGFA associated protein 1	208	1	0	0	1	0	0	0	0	1	-0.24	-0.24	0.86	2005, 2007, 2009, 2011
ADAMTS3	ENST00000286657.4	ADAM metallopeptidase with thrombospondin type 1 motif, 3	5	1	1	0	0	0	0	0	0	0	-0.24	-0.24	0.14	2005, 2007
SALL3	ENST00000575389.2	sal-like 3 (Drosophila)	64	1	0	0	1	0	0	0	0	0	-0.24	-0.26	0.82	2005, 2007
ADAMTSL3	ENST00000286744.5	ADAMTS-like 3	9	1	0	1	0	0	0	0	0	0	-0.24	-0.24	0.6	2005, 2007, 2009, 2011
KATNB1	ENST00000379661.3	katanin p80 (WD repeat containing) subunit B 1	949	1	0	1	0	1	0	1	0	0	-0.24	-0.24	0.46	2009, 2011
C14orf1	ENST00000256319.6	chromosome 14 open reading frame 1	4423	1	0	1	0	0	0	0	0	0	-0.24	-0.24	0.69	2009, 2011
PIP4K2C	ENST00000354947.5	phosphatidylinositol-5-phosphate 4-kinase, type II, gamma	457	1	0	1	0	0	0	0	0	1	-0.24	-0.24	0.53	2011
AKAP12	ENST00000402676.2	A kinase (PRKA) anchor protein 12	913	1	0	1	0	0	0	0	0	2	-0.24	-0.28	0.68	2011
SMIM13	ENST00000416247.2	small integral membrane protein 13	199	2	0	2	0	0	0	0	0	0	-0.24	-0.67	0.92	2011
CACNB1	ENST00000394303.3	calcium channel, voltage-dependent, beta 1 subunit	81	2	0	2	0	0	0	0	0	3	-0.24	-0.25	0.87	2005, 2007, 2009, 2011
ANKRD13B	ENST00000394859.3	ankyrin repeat domain 13B	72	1	1	0	0	0	0	0	0	0	-0.24	-0.24	0.85	2007, 2009, 2011
AMMECR1	ENST00000262844.5	Alport syndrome, mental retardation, midface hypoplasia and elliptocytosis chromosomal region gene 1	5	1	0	1	0	0	0	0	0	0	-0.24	-0.24	0.71	2009, 2011
TASP1	ENST00000337743.4	taspase, threonine aspartase, 1	58	1	0	1	0	0	0	0	0	0	-0.24	-0.24	0.64	2009, 2011
TMEM248	ENST00000341567.4	transmembrane protein 248	3207	1	0	0	1	0	0	0	0	0	-0.24	-0.28	0.75	2011
PEX5	ENST00000266563.5	peroxisomal biogenesis factor 5	2114	1	0	1	0	0	0	0	0	0	-0.24	-0.24	0.64	2007, 2009, 2011
LRRN3	ENST00000422987.3	leucine rich repeat neuronal 3	24	1	0	1	0	0	0	0	0	0	-0.24	-0.24	0.56	2005, 2007, 2011
GABPA	ENST00000354828.3	GA binding protein transcription factor, alpha subunit 60kDa	8	1	0	1	0	0	0	0	0	0	-0.24	-0.24	0.54	2009, 2011
SLC12A2	ENST00000262461.2	solute carrier family 12 (sodium/potassium/chloride transporter), member 2	655	1	1	0	0	1	0	1	0	0	-0.23	-0.26	0.87	2005, 2007, 2009, 2011
ELMO2	ENST00000290246.6	engulfment and cell motility 2	22	1	0	1	0	0	0	0	0	0	-0.23	-0.23	0.66	2007, 2009, 2011
GATA4	ENST00000335135.4	GATA binding protein 4	5	1	0	1	0	0	0	0	0	1	-0.23	-0.23	0.51	2009
PPM1A	ENST00000395076.4	protein phosphatase, Mg2+/Mn2+ dependent, 1A	412	1	0	1	0	2	1	1	0	1	-0.23	-0.57	0.75	2011
GCC2	ENST00000309863.6	GRIP and coiled-coil domain containing 2	5	1	0	1	0	0	0	0	0	0	-0.23	-0.23	0.73	2009, 2011
PHF20	ENST00000439301.1	PHD finger protein 20	191	2	0	2	0	0	0	0	0	3	-0.23	-0.26	0.58	2005, 2007, 2009, 2011
DZIP1	ENST00000347108.3	DAZ interacting zinc finger protein 1	360	1	0	1	0	1	0	1	0	0	-0.23	-0.37	0.48	2009, 2011
FAT3	ENST00000298047.6	FAT atypical cadherin 3	30	1	0	1	0	1	0	1	0	2	-0.23	-0.23	0.7	2009
AMIGO3	ENST00000320431.7	adhesion molecule with Ig-like domain 3	24	1	0	1	0	0	0	0	0	1	-0.23	-0.23	0.46	2011
CDV3	ENST00000420115.2	CDV3 homolog (mouse)	523	1	1	0	0	0	0	0	0	0	-0.23	-0.31	0.35	2007, 2009, 2011
NAV1	ENST00000295624.6	neuron navigator 1	702	1	1	0	0	1	0	1	0	0	-0.23	-0.24	0.89	2005, 2007, 2009, 2011
SCN4B	ENST00000324727.4	sodium channel, voltage-gated, type IV, beta subunit	13	1	0	1	0	0	0	0	0	1	-0.23	-0.23	0.72	2011
FRYL	ENST00000503238.1	FRY-like	276	1	0	1	0	0	0	0	0	1	-0.23	-0.23	0.7	2007, 2009, 2011
SLC22A17	ENST00000354772.3	solute carrier family 22, member 17	271	1	0	1	0	0	0	0	0	0	-0.23	-0.23	0.56	2011
CAPN6	ENST00000324068.1	calpain 6	5	1	1	0	0	0	0	0	0	0	-0.23	-0.23	0.8	2005, 2007, 2009, 2011
SAMD4A	ENST00000392067.3	sterile alpha motif domain containing 4A	449	1	0	1	0	0	0	0	0	0	-0.23	-0.26	0.68	2011
NOTCH2	ENST00000256646.2	notch 2	734	1	0	1	0	2	0	2	0	1	-0.23	-0.25	0.74	2009, 2011
PTPRJ	ENST00000418331.2	protein tyrosine phosphatase, receptor type, J	145	1	0	1	0	0	0	0	0	0	-0.23	-0.25	0.76	2009, 2011
SLC39A10	ENST00000409086.3	solute carrier family 39 (zinc transporter), member 10	511	1	1	0	0	0	0	0	0	1	-0.23	-0.23	0.4	2005, 2007, 2009, 2011
FAM81A	ENST00000288228.5	family with sequence similarity 81, member A	53	1	1	0	0	0	0	0	0	0	-0.23	-0.45	0.64	2007, 2009, 2011
MTFR1L	ENST00000474295.1	mitochondrial fission regulator 1-like	3051	1	0	1	0	0	0	0	0	1	-0.23	-0.24	0.52	2007, 2009, 2011
SLITRK6	ENST00000400286.2	SLIT and NTRK-like family, member 6	5	1	0	1	0	0	0	0	0	0	-0.23	-0.23	0.65	2009, 2011
ESRRG	ENST00000361525.3	estrogen-related receptor gamma	5	1	0	1	0	0	0	0	0	2	-0.22	-0.22	0.66	2005, 2007, 2009, 2011
FAM65B	ENST00000259698.4	family with sequence similarity 65, member B	7	1	1	0	0	0	0	0	0	0	-0.22	-0.22	0.66	2009, 2011
DDX54	ENST00000314045.7	DEAD (Asp-Glu-Ala-Asp) box polypeptide 54	1332	1	0	1	0	0	0	0	0	4	-0.22	-0.27	0.56	2011
CD69	ENST00000228434.3	CD69 molecule	5	1	0	1	0	0	0	0	0	0	-0.22	-0.22	0.45	2011
SENP5	ENST00000323460.5	SUMO1/sentrin specific peptidase 5	125	1	1	0	0	0	0	0	0	1	-0.22	-0.28	0.86	2009, 2011
SORT1	ENST00000256637.6	sortilin 1	2111	1	0	1	0	1	0	1	0	0	-0.22	-0.24	0.71	2009, 2011
WWC1	ENST00000265293.4	WW and C2 domain containing 1	43	1	0	1	0	5	0	3	2	1	-0.22	-0.28	0.83	2011
ADORA2A	ENST00000337539.7	adenosine A2a receptor	337	1	1	0	0	0	0	0	0	2	-0.22	-0.22	0.59	2009, 2011
SLC35A4	ENST00000323146.3	solute carrier family 35, member A4	334	1	0	1	0	0	0	0	0	0	-0.22	-0.22	0.53	2009, 2011
RASSF5	ENST00000367117.3	Ras association (RalGDS/AF-6) domain family member 5	27	1	0	1	0	1	0	1	0	0	-0.22	-0.28	0.85	2011
VPS37C	ENST00000301765.5	vacuolar protein sorting 37 homolog C (S. cerevisiae)	3267	1	0	0	1	0	0	0	0	1	-0.22	-0.22	0.82	2005, 2007, 2009, 2011
ZNF654	ENST00000309495.5	zinc finger protein 654	456	1	0	1	0	0	0	0	0	1	-0.22	-0.25	0.69	2007, 2009, 2011
HSPG2	ENST00000374695.3	heparan sulfate proteoglycan 2	616	1	1	0	0	1	0	0	1	0	-0.22	-0.23	0.77	2005, 2007, 2009, 2011
PUF60	ENST00000526683.1	poly-U binding splicing factor 60KDa	7802	1	0	1	0	0	0	0	0	0	-0.22	-0.22	0.53	2011
CGNL1	ENST00000281282.5	cingulin-like 1	25	1	0	1	0	1	0	1	0	2	-0.22	-0.22	0.67	2009
CSDE1	ENST00000339438.6	cold shock domain containing E1, RNA-binding	435	1	0	1	0	0	0	0	0	0	-0.22	-0.22	ORF	2007, 2009, 2011
RGMA	ENST00000557420.1	RGM domain family, member A	145	1	0	1	0	1	0	1	0	2	-0.22	-0.23	0.46	2011
SIK1	ENST00000270162.6	salt-inducible kinase 1	2163	3	0	3	0	1	0	1	0	0	-0.22	-0.22	0.51	2009
CCDC88C	ENST00000389857.6	coiled-coil domain containing 88C	42	1	0	1	0	1	0	1	0	0	-0.22	-0.24	0.6	2011
CX3CL1	ENST00000006053.6	chemokine (C-X3-C motif) ligand 1	218	1	0	1	0	0	0	0	0	1	-0.22	-0.22	0.57	2005, 2007, 2011
KIF1C	ENST00000320785.5	kinesin family member 1C	149	1	0	0	1	0	0	0	0	2	-0.22	-0.23	0.86	2005, 2007, 2009, 2011
CHD6	ENST00000373233.3	chromodomain helicase DNA binding protein 6	85	1	0	1	0	0	0	0	0	2	-0.22	-0.24	0.61	2009, 2011
EIF3A	ENST00000369144.3	eukaryotic translation initiation factor 3, subunit A	638	1	0	1	0	0	0	0	0	0	-0.22	-0.22	0.77	2005, 2007, 2009, 2011
CD164	ENST00000368961.5	CD164 molecule, sialomucin	2038	1	0	1	0	0	0	0	0	0	-0.22	-0.24	0.68	2005, 2007, 2009, 2011
POM121C	ENST00000257665.5	POM121 transmembrane nucleoporin C	5	1	0	1	0	1	0	1	0	1	-0.22	-0.22	0.72	2011
TMC7	ENST00000421369.3	transmembrane channel-like 7	54	1	1	0	0	0	0	0	0	0	-0.22	-0.47	0.86	2011
GPC6	ENST00000377047.4	glypican 6	410	1	0	1	0	0	0	0	0	0	-0.22	-0.23	0.69	2011
CARD10	ENST00000403299.1	caspase recruitment domain family, member 10	65	1	0	1	0	0	0	0	0	1	-0.22	-0.22	0.62	2005, 2007, 2009, 2011
SYTL2	ENST00000389960.4	synaptotagmin-like 2	81	1	0	1	0	0	0	0	0	0	-0.22	-0.24	ORF	2009, 2011
ERLIN2	ENST00000276461.5	ER lipid raft associated 2	887	1	0	0	1	0	0	0	0	1	-0.22	-0.26	0.86	2007, 2009, 2011
WDTC1	ENST00000319394.3	WD and tetratricopeptide repeats 1	137	3	0	3	0	0	0	0	0	2	-0.21	-0.21	0.96	2005, 2007, 2009, 2011
MN1	ENST00000302326.4	meningioma (disrupted in balanced translocation) 1	15	1	0	1	0	1	0	1	0	1	-0.21	-0.21	0.47	2011
ACOX1	ENST00000293217.5	acyl-CoA oxidase 1, palmitoyl	287	1	0	1	0	1	0	0	1	0	-0.21	-0.23	0.72	2005, 2007, 2009, 2011
GRB10	ENST00000398812.2	growth factor receptor-bound protein 10	1382	1	0	1	0	1	0	1	0	0	-0.21	-0.22	0.45	2009, 2011
CNNM2	ENST00000369878.4	cyclin M2	517	2	1	1	0	1	0	1	0	4	-0.21	-0.44	0.97	2009, 2011
LMO7	ENST00000341547.4	LIM domain 7	4663	1	0	1	0	0	0	0	0	1	-0.21	-0.21	< 0.1	2009
MYADM	ENST00000391770.4	myeloid-associated differentiation marker	3436	1	0	1	0	0	0	0	0	0	-0.21	-0.21	ORF	2009, 2011
SETD1B	ENST00000267197.5	SET domain containing 1B	703	1	1	0	0	0	0	0	0	1	-0.21	-0.21	0.78	2011
PPP1R11	ENST00000376773.1	protein phosphatase 1, regulatory (inhibitor) subunit 11	17	1	1	0	0	0	0	0	0	0	-0.21	-0.63	0.82	2011
LRRK1	ENST00000388948.3	leucine-rich repeat kinase 1	27	1	1	0	0	0	0	0	0	0	-0.21	-0.21	0.85	2009, 2011
ASB7	ENST00000332783.7	ankyrin repeat and SOCS box containing 7	95	1	0	1	0	0	0	0	0	0	-0.21	-0.21	0.69	2011
RORA	ENST00000335670.6	RAR-related orphan receptor A	102	1	0	1	0	1	0	0	1	1	-0.21	-0.25	0.69	2011
MSL1	ENST00000398532.4	male-specific lethal 1 homolog (Drosophila)	4715	1	0	1	0	0	0	0	0	0	-0.21	-0.21	0.54	2011
ZFHX4	ENST00000521891.2	zinc finger homeobox 4	194	1	1	0	0	0	0	0	0	1	-0.21	-0.22	0.87	2007, 2009, 2011
UBE4A	ENST00000252108.3	ubiquitination factor E4A	29	1	0	1	0	1	0	1	0	0	-0.21	-0.48	0.69	2009, 2011
FAM160B1	ENST00000369248.4	family with sequence similarity 160, member B1	91	1	0	1	0	0	0	0	0	0	-0.21	-0.3	0.67	2009, 2011
IRF2BP1	ENST00000302165.3	interferon regulatory factor 2 binding protein 1	30	1	0	1	0	0	0	0	0	0	-0.21	-0.21	ORF	2009, 2011
NRN1	ENST00000244766.2	neuritin 1	45	1	1	0	0	0	0	0	0	0	-0.21	-0.47	0.2	2009
MNT	ENST00000174618.4	MNT, MAX dimerization protein	146	1	1	0	0	2	0	2	0	1	-0.21	-0.22	0.68	2005, 2007, 2009, 2011
SEMA5B	ENST00000195173.4	sema domain, seven thrombospondin repeats (type 1 and type 1-like), transmembrane domain (TM) and short cytoplasmic domain, (semaphorin) 5B	15	1	0	1	0	0	0	0	0	0	-0.21	-0.21	0.53	2009, 2011
RFWD3	ENST00000361070.4	ring finger and WD repeat domain 3	106	1	0	1	0	0	0	0	0	0	-0.21	-0.21	0.63	2009
INPP5J	ENST00000331075.5	inositol polyphosphate-5-phosphatase J	70	1	0	1	0	0	0	0	0	0	-0.2	-0.2	0.51	2005, 2007
USP14	ENST00000261601.7	ubiquitin specific peptidase 14 (tRNA-guanine transglycosylase)	561	2	0	2	0	0	0	0	0	0	-0.2	-0.53	0.94	2005, 2007, 2009, 2011
CLASP1	ENST00000409078.3	cytoplasmic linker associated protein 1	210	1	0	1	0	0	0	0	0	2	-0.2	-0.23	0.7	2009, 2011
CRTC3	ENST00000420329.2	CREB regulated transcription coactivator 3	612	1	0	1	0	0	0	0	0	1	-0.2	-0.2	0.73	2007, 2009, 2011
FBXL20	ENST00000394294.3	F-box and leucine-rich repeat protein 20	455	4	0	4	0	0	0	0	0	1	-0.2	-0.51	0.98	2011
GPR124	ENST00000315215.7	G protein-coupled receptor 124	72	1	0	1	0	0	0	0	0	1	-0.2	-0.2	0.59	2009, 2011
NFE2L1	ENST00000585291.1	nuclear factor, erythroid 2-like 1	1605	1	0	0	1	0	0	0	0	0	-0.2	-0.4	0.86	2005, 2007, 2009, 2011
SLC24A3	ENST00000328041.6	solute carrier family 24 (sodium/potassium/calcium exchanger), member 3	63	1	0	0	1	0	0	0	0	0	-0.2	-0.2	0.82	2007, 2009, 2011
MAP3K4	ENST00000366919.2	mitogen-activated protein kinase kinase kinase 4	241	1	0	1	0	0	0	0	0	0	-0.2	-0.2	0.63	2005, 2007, 2009, 2011
KPNA1	ENST00000344337.6	karyopherin alpha 1 (importin alpha 5)	1030	1	0	1	0	0	0	0	0	0	-0.2	-0.26	0.77	2007, 2009, 2011
UNG	ENST00000242576.2	uracil-DNA glycosylase	2812	1	0	1	0	0	0	0	0	1	-0.2	-0.2	0.57	2011
TRAF3	ENST00000560371.1	TNF receptor-associated factor 3	833	1	0	1	0	1	0	1	0	5	-0.2	-0.28	0.77	2011
PRRC2C	ENST00000367742.3	proline-rich coiled-coil 2C	5	1	1	0	0	0	0	0	0	1	-0.2	-0.2	0.8	2009, 2011
AMOTL1	ENST00000317837.9	angiomotin like 1	712	1	0	1	0	0	0	0	0	1	-0.2	-0.32	0.77	2007, 2009, 2011
IDH3A	ENST00000299518.2	isocitrate dehydrogenase 3 (NAD+) alpha	915	1	0	1	0	0	0	0	0	2	-0.2	-0.29	0.64	2009, 2011
IRF2BPL	ENST00000238647.3	interferon regulatory factor 2 binding protein-like	2145	1	0	1	0	0	0	0	0	0	-0.2	-0.2	0.68	2005, 2007, 2009, 2011
KIAA0226	ENST00000273582.5	KIAA0226	89	1	0	1	0	0	0	0	0	0	-0.2	-0.2	0.67	2009, 2011
PDLIM5	ENST00000437932.1	PDZ and LIM domain 5	1002	1	0	1	0	0	0	0	0	0	-0.2	-0.25	0.43	2005, 2007, 2009
HOXA3	ENST00000396352.4	homeobox A3	57	1	0	1	0	0	0	0	0	1	-0.2	-0.34	0.76	2005, 2007, 2009, 2011
TMEM170B	ENST00000379426.1	transmembrane protein 170B	489	1	0	0	1	0	0	0	0	0	-0.2	-0.22	0.62	2009, 2011
MBD1	ENST00000591416.1	methyl-CpG binding domain protein 1	266	1	0	1	0	0	0	0	0	1	-0.2	-0.21	0.56	2009, 2011
IL1RAPL1	ENST00000378993.1	interleukin 1 receptor accessory protein-like 1	5	1	0	1	0	1	0	1	0	0	-0.2	-0.33	0.79	2005, 2007, 2009
RHOBTB2	ENST00000251822.6	Rho-related BTB domain containing 2	32	1	0	1	0	1	0	1	0	1	-0.2	-0.2	0.65	2011
SEC24A	ENST00000398844.2	SEC24 family, member A (S. cerevisiae)	679	1	0	0	1	1	0	1	0	1	-0.2	-0.37	0.77	2007
ARRDC4	ENST00000268042.6	arrestin domain containing 4	10	1	0	1	0	1	0	1	0	1	-0.2	-0.2	0.68	2009
CNN1	ENST00000252456.2	calponin 1, basic, smooth muscle	96	1	0	1	0	0	0	0	0	1	-0.2	-0.2	0.8	2005, 2007, 2009, 2011
TSC22D3	ENST00000372390.4	TSC22 domain family, member 3	154	1	0	1	0	0	0	0	0	0	-0.2	-0.2	0.49	2007, 2011
DYNC1LI2	ENST00000258198.2	dynein, cytoplasmic 1, light intermediate chain 2	137	1	1	0	0	0	0	0	0	0	-0.19	-0.48	0.74	2007, 2009, 2011
TBC1D20	ENST00000354200.4	TBC1 domain family, member 20	761	1	0	1	0	1	0	1	0	1	-0.19	-0.29	0.73	2009, 2011
CLCN5	ENST00000376088.3	chloride channel, voltage-sensitive 5	154	2	1	1	0	1	0	1	0	1	-0.19	-0.42	0.95	2005, 2007, 2009, 2011
KPNA4	ENST00000334256.4	karyopherin alpha 4 (importin alpha 3)	111	1	0	1	0	0	0	0	0	0	-0.19	-0.2	0.77	2005, 2007, 2011
PLXNA2	ENST00000367033.3	plexin A2	8	1	0	1	0	2	0	2	0	3	-0.19	-0.19	0.85	2005, 2007, 2009, 2011
ZKSCAN1	ENST00000324306.6	zinc finger with KRAB and SCAN domains 1	1314	1	0	1	0	0	0	0	0	1	-0.19	-0.19	0.71	2005, 2007, 2009, 2011
OTX1	ENST00000366671.3	orthodenticle homeobox 1	11	1	0	1	0	0	0	0	0	0	-0.19	-0.19	0.63	2005, 2007, 2009, 2011
TRAK1	ENST00000341421.3	trafficking protein, kinesin binding 1	362	1	0	0	1	0	0	0	0	0	-0.19	-0.2	0.86	2007, 2009, 2011
CNKSR2	ENST00000379510.3	connector enhancer of kinase suppressor of Ras 2	85	1	0	1	0	0	0	0	0	1	-0.19	-0.22	0.64	2011
SPRY4	ENST00000344120.4	sprouty homolog 4 (Drosophila)	110	1	0	1	0	0	0	0	0	2	-0.19	-0.23	0.75	2005, 2007, 2009, 2011
DLL4	ENST00000249749.5	delta-like 4 (Drosophila)	605	1	0	1	0	0	0	0	0	1	-0.19	-0.19	0.76	2005, 2007, 2009, 2011
PRKCD	ENST00000394729.2	protein kinase C, delta	2225	1	0	1	0	0	0	0	0	0	-0.19	-0.19	0.45	2011
HOXC11	ENST00000546378.1	homeobox C11	80	1	0	1	0	0	0	0	0	1	-0.19	-0.19	0.55	2005, 2007, 2009, 2011
KSR1	ENST00000398988.3	kinase suppressor of ras 1	256	1	0	1	0	1	0	1	0	4	-0.19	-0.19	0.61	2009, 2011
PTPRM	ENST00000332175.8	protein tyrosine phosphatase, receptor type, M	553	1	0	1	0	0	0	0	0	0	-0.19	-0.19	0.49	2011
PURB	ENST00000395699.2	purine-rich element binding protein B	497	1	0	1	0	0	0	0	0	1	-0.19	-0.2	0.65	2005, 2007, 2009, 2011
SEL1L3	ENST00000399878.3	sel-1 suppressor of lin-12-like 3 (C. elegans)	155	1	1	0	0	0	0	0	0	0	-0.19	-0.36	0.62	2009, 2011
OTOGL	ENST00000458043.2	otogelin-like	5	1	0	1	0	0	0	0	0	0	-0.19	-0.19	ORF	2007, 2011
FOXP2	ENST00000408937.3	forkhead box P2	169	1	0	0	1	0	0	0	0	3	-0.19	-0.21	0.84	2011
NDOR1	ENST00000427047.2	NADPH dependent diflavin oxidoreductase 1	1044	2	0	2	0	1	0	0	1	3	-0.19	-0.21	0.9	2011
BHLHE41	ENST00000242728.4	basic helix-loop-helix family, member e41	50	1	0	1	0	0	0	0	0	0	-0.19	-0.21	0.77	2005, 2007, 2009, 2011
GALNT13	ENST00000409237.1	UDP-N-acetyl-alpha-D-galactosamine:polypeptide N-acetylgalactosaminyltransferase 13 (GalNAc-T13)	49	1	1	0	0	1	0	0	1	0	-0.19	-0.72	0.46	2009, 2011
PRKG1	ENST00000373985.1	protein kinase, cGMP-dependent, type I	12	1	0	1	0	0	0	0	0	0	-0.19	-0.19	0.69	2007, 2009, 2011
VAT1	ENST00000355653.3	vesicle amine transport 1	2844	1	0	1	0	0	0	0	0	1	-0.19	-0.19	0.66	2005, 2007, 2009, 2011
DEDD	ENST00000368006.3	death effector domain containing	239	1	0	1	0	1	0	1	0	0	-0.19	-0.31	0.68	2003, 2005, 2007, 2009, 2011
ATP2B2	ENST00000352432.4	ATPase, Ca++ transporting, plasma membrane 2	170	1	0	1	0	0	0	0	0	1	-0.19	-0.2	0.63	2005, 2007, 2011
XPO4	ENST00000400602.2	exportin 4	718	1	0	0	1	0	0	0	0	1	-0.18	-0.22	0.69	2005, 2007, 2009, 2011
ZNF532	ENST00000336078.4	zinc finger protein 532	5	1	0	1	0	0	0	0	0	0	-0.18	-0.18	0.76	2005, 2007, 2009, 2011
CHD9	ENST00000566029.1	chromodomain helicase DNA binding protein 9	447	1	0	0	1	0	0	0	0	1	-0.18	-0.19	0.7	2005, 2007, 2009, 2011
MLLT6	ENST00000325718.7	myeloid/lymphoid or mixed-lineage leukemia (trithorax homolog, Drosophila); translocated to, 6	24	1	0	1	0	1	0	1	0	0	-0.18	-0.27	0.75	2011
RIC8A	ENST00000526104.1	RIC8 guanine nucleotide exchange factor A	521	1	0	1	0	0	0	0	0	1	-0.18	-0.2	< 0.1	2009, 2011
KMT2D	ENST00000301067.7	lysine (K)-specific methyltransferase 2D	78	1	0	1	0	1	0	1	0	2	-0.18	-0.18	0.79	2007, 2009, 2011
PAX2	ENST00000370296.2	paired box 2	8	1	0	1	0	0	0	0	0	2	-0.18	-0.18	0.74	2009, 2011
KDR	ENST00000263923.4	kinase insert domain receptor (a type III receptor tyrosine kinase)	5	1	0	1	0	0	0	0	0	0	-0.18	-0.18	0.54	2009, 2011
NF1	ENST00000358273.4	neurofibromin 1	161	1	1	0	0	0	0	0	0	0	-0.18	-0.18	0.49	2011
BACH2	ENST00000257749.4	BTB and CNC homology 1, basic leucine zipper transcription factor 2	74	1	0	1	0	0	0	0	0	2	-0.18	-0.19	0.69	2005, 2007, 2009, 2011
CTDSPL	ENST00000443503.2	CTD (carboxy-terminal domain, RNA polymerase II, polypeptide A) small phosphatase-like	372	1	1	0	0	0	0	0	0	0	-0.18	-0.2	ORF	2005, 2007, 2009, 2011
TLE4	ENST00000376544.3	transducin-like enhancer of split 4 (E(sp1) homolog, Drosophila)	369	1	1	0	0	0	0	0	0	0	-0.18	-0.42	0.88	2005, 2007, 2009, 2011
IGF2R	ENST00000356956.1	insulin-like growth factor 2 receptor	46	1	0	1	0	0	0	0	0	1	-0.18	-0.18	0.75	2005, 2007, 2009, 2011
MTMR4	ENST00000579925.1	myotubularin related protein 4	150	1	0	1	0	0	0	0	0	0	-0.18	-0.19	0.63	2005, 2007, 2009, 2011
RIMKLB	ENST00000357529.3	ribosomal modification protein rimK-like family member B	164	1	1	0	0	0	0	0	0	0	-0.18	-0.38	0.86	2007, 2009, 2011
MYLK4	ENST00000268446.5	myosin light chain kinase family, member 4	5	1	0	1	0	1	0	1	0	1	-0.18	-0.18	0.81	2007, 2009, 2011
SMURF1	ENST00000361368.2	SMAD specific E3 ubiquitin protein ligase 1	58	1	1	0	0	1	0	0	1	2	-0.18	-0.64	0.9	2007, 2009, 2011
SMYD5	ENST00000389501.4	SMYD family member 5	344	1	0	1	0	0	0	0	0	0	-0.18	-0.18	0.66	2005, 2007, 2009, 2011
AMOT	ENST00000304758.1	angiomotin	515	1	0	1	0	0	0	0	0	0	-0.18	-0.24	0.66	2009, 2011
WNK3	ENST00000375169.3	WNK lysine deficient protein kinase 3	55	2	2	0	0	1	0	1	0	0	-0.18	-0.18	0.8	2009, 2011
RICTOR	ENST00000357387.3	RPTOR independent companion of MTOR, complex 2	441	2	0	1	1	0	0	0	0	0	-0.18	-0.19	0.91	2007, 2009, 2011
NCOR2	ENST00000405201.1	nuclear receptor corepressor 2	200	1	0	1	0	0	0	0	0	0	-0.18	-0.18	0.59	2009, 2011
ETV1	ENST00000430479.1	ets variant 1	160	1	0	1	0	0	0	0	0	0	-0.18	-0.22	0.77	2009, 2011
SKI	ENST00000378536.4	v-ski avian sarcoma viral oncogene homolog	613	1	1	0	0	2	0	2	0	2	-0.18	-0.23	0.93	2011
CASKIN1	ENST00000343516.6	CASK interacting protein 1	6	1	0	1	0	1	0	0	1	0	-0.17	-0.17	0.52	2005, 2007, 2009, 2011
RBM12	ENST00000374114.3	RNA binding motif protein 12	431	1	0	1	0	1	1	0	0	1	-0.17	-0.43	0.55	2011
ATP13A3	ENST00000439040.1	ATPase type 13A3	243	1	0	1	0	0	0	0	0	0	-0.17	-0.29	0.74	2009, 2011
CDC25B	ENST00000245960.5	cell division cycle 25B	3358	1	0	1	0	0	0	0	0	0	-0.17	-0.18	0.68	2009, 2011
UQCC1	ENST00000349714.5	ubiquinol-cytochrome c reductase complex assembly factor 1	500	1	0	1	0	1	0	1	0	0	-0.17	-0.22	0.53	2011
KPNA3	ENST00000261667.3	karyopherin alpha 3 (importin alpha 4)	104	1	0	0	1	0	0	0	0	0	-0.17	-0.34	0.81	2005, 2007, 2009, 2011
DLST	ENST00000334220.4	dihydrolipoamide S-succinyltransferase (E2 component of 2-oxo-glutarate complex)	64	1	0	1	0	0	0	0	0	1	-0.17	-0.17	0.6	2009, 2011
PPFIA3	ENST00000334186.4	protein tyrosine phosphatase, receptor type, f polypeptide (PTPRF), interacting protein (liprin), alpha 3	167	1	0	0	1	0	0	0	0	1	-0.17	-0.18	0.68	2005, 2007, 2009, 2011
TEAD1	ENST00000361905.4	TEA domain family member 1 (SV40 transcriptional enhancer factor)	740	1	0	1	0	2	1	1	0	1	-0.17	-0.18	0.78	2009, 2011
GABRE	ENST00000370325.1	gamma-aminobutyric acid (GABA) A receptor, epsilon	6	1	0	1	0	0	0	0	0	0	-0.17	-0.17	0.62	2009, 2011
ATF7IP2	ENST00000396559.1	activating transcription factor 7 interacting protein 2	50	1	0	1	0	0	0	0	0	0	-0.17	-0.17	0.49	2005, 2007, 2011
CCNJL	ENST00000393977.3	cyclin J-like	66	1	0	1	0	1	0	1	0	0	-0.17	-0.27	0.14	2007, 2009, 2011
FAM134A	ENST00000430297.2	family with sequence similarity 134, member A	3080	1	0	1	0	1	0	1	0	0	-0.17	-0.4	0.75	2007, 2009, 2011
EXOC5	ENST00000413566.2	exocyst complex component 5	242	1	0	1	0	0	0	0	0	0	-0.17	-0.21	0.63	2009, 2011
ZADH2	ENST00000322342.3	zinc binding alcohol dehydrogenase domain containing 2	207	1	0	0	1	0	0	0	0	2	-0.17	-0.26	0.86	2009, 2011
CREBL2	ENST00000228865.2	cAMP responsive element binding protein-like 2	218	1	0	0	1	1	0	1	0	1	-0.17	-0.31	0.62	2005, 2007
FNDC3B	ENST00000336824.4	fibronectin type III domain containing 3B	509	1	1	0	0	0	0	0	0	1	-0.17	-0.32	0.76	2009, 2011
KCNAB1	ENST00000302490.8	potassium voltage-gated channel, shaker-related subfamily, beta member 1	5	1	0	1	0	0	0	0	0	0	-0.17	-0.17	0.7	2005, 2007, 2009, 2011
FGF9	ENST00000382353.5	fibroblast growth factor 9	136	1	1	0	0	0	0	0	0	0	-0.17	-0.29	< 0.1	2011
NFATC3	ENST00000329524.4	nuclear factor of activated T-cells, cytoplasmic, calcineurin-dependent 3	221	2	0	2	0	1	0	1	0	0	-0.17	-0.17	0.89	2005, 2007, 2011
BAG4	ENST00000287322.4	BCL2-associated athanogene 4	29	1	0	1	0	0	0	0	0	1	-0.17	-0.28	0.56	2011
STXBP3	ENST00000370008.3	syntaxin binding protein 3	10	1	0	1	0	0	0	0	0	0	-0.17	-0.35	ORF	2005, 2007, 2009, 2011
MYO1C	ENST00000359786.5	myosin IC	1073	1	0	1	0	0	0	0	0	0	-0.17	-0.17	0.66	2009, 2011
FBXO27	ENST00000292853.4	F-box protein 27	53	1	0	1	0	0	0	0	0	0	-0.17	-0.17	0.73	2009, 2011
RCOR3	ENST00000367006.4	REST corepressor 3	374	1	0	1	0	0	0	0	0	0	-0.17	-0.29	0.6	2009, 2011
PHF15	ENST00000402835.1	PHD finger protein 15	387	1	0	1	0	1	0	1	0	5	-0.17	-0.24	0.77	2005, 2007
PCGF5	ENST00000336126.5	polycomb group ring finger 5	176	2	0	2	0	1	0	1	0	0	-0.16	-0.43	0.89	2007, 2009, 2011
WASL	ENST00000223023.4	Wiskott-Aldrich syndrome-like	230	1	1	0	0	0	0	0	0	0	-0.16	-0.17	0.45	2009, 2011
PPP6R3	ENST00000393800.2	protein phosphatase 6, regulatory subunit 3	400	1	1	0	0	1	0	1	0	0	-0.16	-0.2	0.25	2007
ACSL4	ENST00000469796.2	acyl-CoA synthetase long-chain family member 4	229	1	1	0	0	0	0	0	0	1	-0.16	-0.24	0.68	2005, 2007, 2009, 2011
EVI5	ENST00000370331.1	ecotropic viral integration site 5	172	1	0	1	0	0	0	0	0	0	-0.16	-0.2	0.69	2009, 2011
XPR1	ENST00000367590.4	xenotropic and polytropic retrovirus receptor 1	544	1	0	1	0	0	0	0	0	1	-0.16	-0.17	0.76	2009, 2011
TAOK1	ENST00000261716.3	TAO kinase 1	164	1	1	0	0	1	0	1	0	2	-0.16	-0.16	0.6	2011
ZFHX3	ENST00000268489.5	zinc finger homeobox 3	57	1	1	0	0	0	0	0	0	0	-0.16	-0.18	0.85	2007, 2009, 2011
STOX2	ENST00000308497.4	storkhead box 2	379	1	1	0	0	1	0	1	0	0	-0.16	-0.16	0.9	2007, 2009, 2011
ANGEL1	ENST00000251089.2	angel homolog 1 (Drosophila)	299	1	0	1	0	0	0	0	0	2	-0.16	-0.17	0.51	2007, 2011
ATP1B4	ENST00000218008.3	ATPase, Na+/K+ transporting, beta 4 polypeptide	5	2	0	2	0	0	0	0	0	0	-0.16	-0.28	0.84	2007, 2009, 2011
ERC2	ENST00000288221.6	ELKS/RAB6-interacting/CAST family member 2	11	1	0	1	0	0	0	0	0	0	-0.16	-0.16	0.63	2007, 2009, 2011
KRAS	ENST00000256078.4	Kirsten rat sarcoma viral oncogene homolog	40	1	0	1	0	0	0	0	0	0	-0.16	-0.22	0.44	2011
PIK3C2A	ENST00000265970.7	phosphatidylinositol-4-phosphate 3-kinase, catalytic subunit type 2 alpha	280	1	0	0	1	0	0	0	0	0	-0.16	-0.16	0.61	2011
MON1B	ENST00000248248.3	MON1 secretory trafficking family member B	910	1	1	0	0	0	0	0	0	1	-0.16	-0.16	0.53	2009, 2011
ZNF518B	ENST00000326756.3	zinc finger protein 518B	95	1	0	1	0	1	0	1	0	0	-0.16	-0.17	0.69	2009, 2011
ZNRF3	ENST00000544604.2	zinc and ring finger 3	179	1	1	0	0	3	0	1	2	1	-0.16	-0.19	0.67	2009, 2011
ADAMTS18	ENST00000282849.5	ADAM metallopeptidase with thrombospondin type 1 motif, 18	7	1	0	1	0	0	0	0	0	1	-0.15	-0.15	0.74	2005, 2007, 2009, 2011
LPHN1	ENST00000340736.6	latrophilin 1	49	2	1	1	0	0	0	0	0	2	-0.15	-0.24	0.96	2007, 2009, 2011
PTPRD	ENST00000381196.4	protein tyrosine phosphatase, receptor type, D	101	1	1	0	0	0	0	0	0	0	-0.15	-0.29	0.83	2007, 2009, 2011
ZNF436	ENST00000314011.4	zinc finger protein 436	73	1	0	1	0	0	0	0	0	3	-0.15	-0.29	0.71	2007, 2009, 2011
TBL1XR1	ENST00000430069.1	transducin (beta)-like 1 X-linked receptor 1	334	3	0	3	0	1	0	0	1	0	-0.15	-0.75	0.95	2005, 2007, 2009, 2011
SNX33	ENST00000308527.5	sorting nexin 33	148	1	0	1	0	0	0	0	0	0	-0.15	-0.15	0.73	2007, 2009, 2011
SYDE1	ENST00000342784.2	synapse defective 1, Rho GTPase, homolog 1 (C. elegans)	249	1	0	1	0	0	0	0	0	0	-0.15	-0.15	0.68	2007, 2009, 2011
GIT1	ENST00000579937.1	G protein-coupled receptor kinase interacting ArfGAP 1	18	1	0	1	0	0	0	0	0	2	-0.15	-0.2	0.63	2009, 2011
FOXO1	ENST00000379561.5	forkhead box O1	480	1	0	1	0	0	0	0	0	0	-0.15	-0.15	0.65	2009, 2011
NUP210	ENST00000254508.5	nucleoporin 210kDa	246	1	1	0	0	0	0	0	0	1	-0.15	-0.15	0.17	2009, 2011
UBR3	ENST00000272793.5	ubiquitin protein ligase E3 component n-recognin 3 (putative)	200	1	1	0	0	0	0	0	0	1	-0.15	-0.36	0.82	2005, 2007, 2009, 2011
TRIM66	ENST00000299550.6	tripartite motif containing 66	33	1	0	1	0	5	1	2	2	5	-0.15	-0.18	0.5	2011
LRRC58	ENST00000295628.3	leucine rich repeat containing 58	940	1	0	0	1	0	0	0	0	0	-0.15	-0.15	0.86	2009, 2011
DHTKD1	ENST00000263035.4	dehydrogenase E1 and transketolase domain containing 1	621	1	0	1	0	0	0	0	0	0	-0.15	-0.15	0.47	2009, 2011
PLXNB1	ENST00000296440.6	plexin B1	47	1	0	1	0	1	0	0	1	0	-0.15	-0.2	0.72	2011
DSEL	ENST00000310045.7	dermatan sulfate epimerase-like	26	1	0	1	0	0	0	0	0	1	-0.15	-0.21	0.71	2011
USP12	ENST00000282344.6	ubiquitin specific peptidase 12	35	1	1	0	0	0	0	0	0	1	-0.15	-0.38	0.8	2011
PLEKHH1	ENST00000329153.5	pleckstrin homology domain containing, family H (with MyTH4 domain) member 1	125	1	0	1	0	0	0	0	0	1	-0.15	-0.15	0.62	2005, 2007, 2009, 2011
STXBP1	ENST00000373302.3	syntaxin binding protein 1	295	1	0	1	0	0	0	0	0	1	-0.15	-0.17	0.52	2005, 2007, 2009, 2011
AATK	ENST00000326724.4	apoptosis-associated tyrosine kinase	307	1	1	0	0	0	0	0	0	1	-0.14	-0.14	0.62	2009, 2011
ACTR1A	ENST00000487599.1	ARP1 actin-related protein 1 homolog A, centractin alpha (yeast)	190	1	0	1	0	0	0	0	0	1	-0.14	-0.18	0.75	2005, 2007, 2009, 2011
BCR	ENST00000305877.8	breakpoint cluster region	5	1	0	1	0	0	0	0	0	0	-0.14	-0.14	0.74	2005, 2007, 2009, 2011
SKIL	ENST00000458537.3	SKI-like oncogene	210	1	1	0	0	0	0	0	0	0	-0.14	-0.14	< 0.1	2011
CLUH	ENST00000570628.2	clustered mitochondria (cluA/CLU1) homolog	125	1	0	1	0	2	0	2	0	1	-0.14	-0.17	0.65	2005, 2007, 2009, 2011
SEMA3D	ENST00000284136.6	sema domain, immunoglobulin domain (Ig), short basic domain, secreted, (semaphorin) 3D	85	1	1	0	0	0	0	0	0	1	-0.14	-0.26	0.19	2005, 2007, 2009, 2011
FAM199X	ENST00000493442.1	family with sequence similarity 199, X-linked	856	1	0	1	0	0	0	0	0	3	-0.14	-0.2	0.5	2011
SLC43A1	ENST00000278426.3	solute carrier family 43 (amino acid system L transporter), member 1	483	1	0	1	0	0	0	0	0	0	-0.14	-0.15	0.55	2011
FHDC1	ENST00000260008.3	FH2 domain containing 1	53	1	0	0	1	0	0	0	0	2	-0.14	-0.14	0.62	2009, 2011
FAM122B	ENST00000370790.1	family with sequence similarity 122B	334	1	0	1	0	0	0	0	0	0	-0.14	-0.34	0.45	2009, 2011
UBAP1	ENST00000545103.1	ubiquitin associated protein 1	357	1	0	1	0	0	0	0	0	0	-0.14	-0.14	0.59	2007, 2009, 2011
BSDC1	ENST00000341071.7	BSD domain containing 1	714	1	0	1	0	0	0	0	0	0	-0.14	-0.14	0.54	2009, 2011
UNC5B	ENST00000335350.6	unc-5 homolog B (C. elegans)	90	1	1	0	0	0	0	0	0	2	-0.14	-0.14	< 0.1	2011
AHCYL2	ENST00000325006.3	adenosylhomocysteinase-like 2	51	2	0	2	0	0	0	0	0	1	-0.14	-0.5	0.9	2005, 2007, 2009, 2011
CSRNP2	ENST00000228515.1	cysteine-serine-rich nuclear protein 2	104	1	0	1	0	0	0	0	0	1	-0.14	-0.16	0.68	2009, 2011
RLIM	ENST00000332687.6	ring finger protein, LIM domain interacting	662	1	0	1	0	0	0	0	0	4	-0.14	-0.14	0.69	2011
KIAA1549	ENST00000440172.1	KIAA1549	508	1	0	1	0	0	0	0	0	1	-0.14	-0.14	0.73	2009, 2011
CHIC1	ENST00000373504.6	cysteine-rich hydrophobic domain 1	16	2	0	2	0	0	0	0	0	0	-0.14	-0.5	0.83	2009, 2011
FNIP2	ENST00000264433.6	folliculin interacting protein 2	266	1	0	1	0	0	0	0	0	0	-0.14	-0.22	0.6	2009, 2011
LRRC15	ENST00000347624.3	leucine rich repeat containing 15	12	1	0	1	0	0	0	0	0	0	-0.14	-0.14	0.55	2011
ADNP2	ENST00000262198.4	ADNP homeobox 2	808	1	0	1	0	0	0	0	0	0	-0.14	-0.14	0.55	2011
EYA4	ENST00000367895.5	eyes absent homolog 4 (Drosophila)	242	1	1	0	0	0	0	0	0	2	-0.13	-0.24	< 0.1	2011
ELK4	ENST00000357992.4	ELK4, ETS-domain protein (SRF accessory protein 1)	39	1	0	1	0	0	0	0	0	0	-0.13	-0.34	0.72	2011
RIMS3	ENST00000372684.3	regulating synaptic membrane exocytosis 3	24	1	0	1	0	0	0	0	0	2	-0.13	-0.44	0.64	2009, 2011
PIM3	ENST00000360612.4	pim-3 oncogene	9484	1	0	1	0	0	0	0	0	0	-0.13	-0.13	0.62	2009, 2011
PHLPP2	ENST00000568954.1	PH domain and leucine rich repeat protein phosphatase 2	172	1	0	1	0	0	0	0	0	0	-0.13	-0.13	0.58	2007, 2009, 2011
LRRFIP2	ENST00000421307.1	leucine rich repeat (in FLII) interacting protein 2	326	1	0	1	0	0	0	0	0	0	-0.13	-0.37	0.7	2005, 2007, 2011
KCTD1	ENST00000579973.1	potassium channel tetramerization domain containing 1	33	1	0	1	0	0	0	0	0	0	-0.13	-0.33	0.6	2005, 2007, 2011
RAB11FIP5	ENST00000258098.6	RAB11 family interacting protein 5 (class I)	81	1	0	1	0	1	0	0	1	2	-0.13	-0.44	0.51	2009, 2011
SLC4A7	ENST00000295736.5	solute carrier family 4, sodium bicarbonate cotransporter, member 7	146	1	1	0	0	0	0	0	0	1	-0.13	-0.18	< 0.1	2005, 2007, 2009, 2011
GPR153	ENST00000377893.2	G protein-coupled receptor 153	39	1	0	1	0	0	0	0	0	1	-0.13	-0.13	0.59	2011
STRN	ENST00000263918.4	striatin, calmodulin binding protein	476	1	0	0	1	0	0	0	0	1	-0.13	-0.21	0.67	2011
OTUD4	ENST00000454497.2	OTU domain containing 4	18	1	1	0	0	0	0	0	0	0	-0.13	-0.13	0.82	2007, 2009, 2011
CRAMP1L	ENST00000397412.3	Crm, cramped-like (Drosophila)	731	1	0	1	0	1	0	0	1	2	-0.13	-0.13	0.45	2011
VTI1A	ENST00000393077.2	vesicle transport through interaction with t-SNAREs 1A	376	1	0	1	0	0	0	0	0	0	-0.13	-0.18	0.68	2007, 2009, 2011
NFRKB	ENST00000446488.3	nuclear factor related to kappaB binding protein	21	1	0	1	0	0	0	0	0	1	-0.13	-0.13	0.57	2011
MYO5A	ENST00000399231.3	myosin VA (heavy chain 12, myoxin)	573	1	1	0	0	0	0	0	0	1	-0.13	-0.25	0.79	2011
YIPF6	ENST00000462683.1	Yip1 domain family, member 6	888	1	0	1	0	0	0	0	0	2	-0.13	-0.29	0.44	2011
ONECUT2	ENST00000491143.2	one cut homeobox 2	847	1	0	1	0	2	0	1	1	1	-0.12	-0.13	0.9	2007, 2009, 2011
CHD5	ENST00000262450.3	chromodomain helicase DNA binding protein 5	5	1	0	1	0	0	0	0	0	0	-0.12	-0.12	0.52	2005, 2007, 2009, 2011
ZC3H12B	ENST00000338957.4	zinc finger CCCH-type containing 12B	29	1	0	1	0	0	0	0	0	0	-0.12	-0.12	0.72	2007, 2009, 2011
KLC2	ENST00000394065.2	kinesin light chain 2	11832	1	0	1	0	0	0	0	0	1	-0.12	-0.12	0.6	2005, 2007, 2011
UBXN10	ENST00000375099.3	UBX domain protein 10	5	1	0	1	0	0	0	0	0	1	-0.12	-0.12	0.5	2005, 2007, 2009, 2011
GNA13	ENST00000439174.2	guanine nucleotide binding protein (G protein), alpha 13	190	1	0	1	0	0	0	0	0	0	-0.12	-0.17	0.54	2011
PODXL	ENST00000541194.1	podocalyxin-like	2928	1	0	1	0	0	0	0	0	1	-0.12	-0.12	0.49	2011
DIAPH1	ENST00000389054.3	diaphanous-related formin 1	399	1	0	1	0	0	0	0	0	1	-0.12	-0.12	0.57	2009, 2011
RBM24	ENST00000379052.5	RNA binding motif protein 24	43	1	0	1	0	0	0	0	0	0	-0.12	-0.4	0.67	2009, 2011
HMGXB4	ENST00000216106.5	HMG box domain containing 4	966	1	0	1	0	0	0	0	0	1	-0.12	-0.12	0.51	2009, 2011
MINK1	ENST00000347992.7	misshapen-like kinase 1	1983	1	0	1	0	0	0	0	0	0	-0.12	-0.12	0.67	2005, 2007, 2009, 2011
GSE1	ENST00000253458.7	Gse1 coiled-coil protein	133	1	0	1	0	0	0	0	0	1	-0.12	-0.12	0.77	2009, 2011
NYNRIN	ENST00000382554.3	NYN domain and retroviral integrase containing	1928	1	1	0	0	0	0	0	0	1	-0.12	-0.12	0.85	2007, 2009, 2011
SHROOM3	ENST00000296043.6	shroom family member 3	2841	1	0	1	0	1	0	1	0	1	-0.11	-0.13	0.76	2009, 2011
PKDCC	ENST00000294964.5	protein kinase domain containing, cytoplasmic	123	2	0	2	0	0	0	0	0	0	-0.11	-0.11	0.93	2007, 2009, 2011
UNC13A	ENST00000519716.2	unc-13 homolog A (C. elegans)	5	1	1	0	0	0	0	0	0	2	-0.11	-0.11	0.89	2007, 2009, 2011
RAB10	ENST00000264710.4	RAB10, member RAS oncogene family	998	2	1	1	0	0	0	0	0	0	-0.11	-0.57	0.82	2005, 2007
ABI2	ENST00000295851.5	abl-interactor 2	877	2	0	2	0	3	0	2	1	7	-0.11	-0.61	0.8	2009, 2011
NAPEPLD	ENST00000417955.1	N-acyl phosphatidylethanolamine phospholipase D	13	1	1	0	0	1	0	1	0	0	-0.11	-0.23	0.13	2009, 2011
PAK7	ENST00000378423.1	p21 protein (Cdc42/Rac)-activated kinase 7	6	1	0	1	0	0	0	0	0	0	-0.11	-0.11	0.65	2005, 2007, 2009, 2011
TRAM1	ENST00000521425.1	translocation associated membrane protein 1	790	1	1	0	0	0	0	0	0	0	-0.11	-0.34	0.37	2005, 2007, 2009, 2011
TNPO1	ENST00000337273.5	transportin 1	2041	1	0	0	1	0	0	0	0	2	-0.11	-0.18	0.77	2011
ZNF629	ENST00000262525.4	zinc finger protein 629	44	1	0	0	1	0	0	0	0	0	-0.11	-0.11	0.76	2007, 2011
CACNA1E	ENST00000526775.1	calcium channel, voltage-dependent, R type, alpha 1E subunit	5	1	1	0	0	3	2	1	0	2	-0.11	-0.11	0.22	2009, 2011
PI4KB	ENST00000368874.4	phosphatidylinositol 4-kinase, catalytic, beta	1504	1	0	1	0	0	0	0	0	0	-0.11	-0.11	0.65	2005, 2007, 2009, 2011
POU3F2	ENST00000328345.5	POU class 3 homeobox 2	274	1	0	1	0	0	0	0	0	2	-0.11	-0.11	0.47	2005, 2007
WDR47	ENST00000400794.3	WD repeat domain 47	185	1	0	1	0	0	0	0	0	0	-0.11	-0.11	0.64	2005, 2007, 2009, 2011
GLCE	ENST00000559420.2	glucuronic acid epimerase	25	1	0	0	1	0	0	0	0	0	-0.11	-0.26	0.86	2009, 2011
USP31	ENST00000219689.7	ubiquitin specific peptidase 31	214	1	1	0	0	0	0	0	0	0	-0.11	-0.2	0.81	2007, 2009, 2011
NAA25	ENST00000261745.4	N(alpha)-acetyltransferase 25, NatB auxiliary subunit	919	2	0	2	0	0	0	0	0	0	-0.11	-0.4	0.93	2007, 2009, 2011
HCN1	ENST00000303230.4	hyperpolarization activated cyclic nucleotide-gated potassium channel 1	5	1	0	1	0	0	0	0	0	0	-0.11	-0.11	0.77	2009, 2011
LRP2	ENST00000263816.3	low density lipoprotein receptor-related protein 2	56	1	0	1	0	0	0	0	0	0	-0.11	-0.25	0.59	2007, 2009, 2011
LIN28A	ENST00000326279.6	lin-28 homolog A (C. elegans)	5	1	0	1	0	0	0	0	0	0	-0.1	-0.1	0.53	2011
PHKA1	ENST00000373542.4	phosphorylase kinase, alpha 1 (muscle)	277	1	1	0	0	0	0	0	0	0	-0.1	-0.44	< 0.1	2009, 2011
ARHGAP20	ENST00000260283.4	Rho GTPase activating protein 20	85	1	1	0	0	0	0	0	0	0	-0.1	-0.15	ORF	2007, 2009, 2011
GLUD1	ENST00000277865.4	glutamate dehydrogenase 1	287	1	0	1	0	0	0	0	0	0	-0.1	-0.34	0.72	2005, 2007, 2009, 2011
TRIP10	ENST00000313285.8	thyroid hormone receptor interactor 10	5	1	0	1	0	0	0	0	0	0	-0.1	-0.1	ORF	2007, 2009, 2011
FKBP5	ENST00000536438.1	FK506 binding protein 5	32	1	0	1	0	1	0	0	1	0	-0.1	-0.22	0.77	2009, 2011
TSPAN9	ENST00000537971.1	tetraspanin 9	1410	1	0	1	0	0	0	0	0	0	-0.1	-0.2	0.67	2009, 2011
CD2AP	ENST00000359314.5	CD2-associated protein	145	1	1	0	0	0	0	0	0	0	-0.1	-0.43	0.89	2007, 2009, 2011
TBC1D9	ENST00000442267.2	TBC1 domain family, member 9 (with GRAM domain)	200	1	0	1	0	0	0	0	0	0	-0.1	-0.25	0.68	2009, 2011
FCHSD2	ENST00000311172.7	FCH and double SH3 domains 2	73	1	0	0	1	1	0	1	0	0	-0.1	-0.32	0.87	2005, 2007, 2009, 2011
MAPK1IP1L	ENST00000395468.4	mitogen-activated protein kinase 1 interacting protein 1-like	4002	1	0	1	0	0	0	0	0	1	-0.1	-0.3	0.77	2005, 2007, 2009, 2011
CBX5	ENST00000209875.4	chromobox homolog 5	360	1	0	0	1	0	0	0	0	4	-0.1	-0.34	0.86	2011
KATNAL1	ENST00000380615.3	katanin p60 subunit A-like 1	335	1	1	0	0	0	0	0	0	0	-0.1	-0.28	0.43	2009, 2011
SEMA3A	ENST00000265362.4	sema domain, immunoglobulin domain (Ig), short basic domain, secreted, (semaphorin) 3A	162	2	0	2	0	0	0	0	0	0	-0.1	-0.41	0.93	2007, 2009, 2011
OGT	ENST00000373719.3	O-linked N-acetylglucosamine (GlcNAc) transferase	1036	1	0	1	0	0	0	0	0	0	-0.1	-0.22	0.69	2005, 2007, 2009, 2011
PSME3	ENST00000541124.1	proteasome (prosome, macropain) activator subunit 3 (PA28 gamma; Ki)	3605	1	0	1	0	1	0	0	1	0	-0.1	-0.43	0.44	2005, 2007, 2009, 2011
DHDDS	ENST00000360009.2	dehydrodolichyl diphosphate synthase	325	1	0	1	0	0	0	0	0	1	-0.1	-0.19	0.58	2005, 2007, 2009, 2011
EIF5A2	ENST00000474096.1	eukaryotic translation initiation factor 5A2	443	1	0	1	0	0	0	0	0	0	-0.1	-0.26	0.5	2009, 2011
STXBP5	ENST00000367481.3	syntaxin binding protein 5 (tomosyn)	555	2	2	0	0	0	0	0	0	1	-0.1	-0.4	0.82	2011
SPEN	ENST00000375759.3	spen homolog, transcriptional regulator (Drosophila)	7	1	1	0	0	0	0	0	0	1	-0.1	-0.1	0.69	2007, 2009, 2011
CERS1	ENST00000427170.2	ceramide synthase 1	167	1	0	1	0	2	0	2	0	1	-0.1	-0.1	ORF	2007
ZER1	ENST00000291900.2	zyg-11 related, cell cycle regulator	336	1	0	0	1	1	0	1	0	0	-0.09	-0.18	0.78	2007, 2009, 2011
DDX3X	ENST00000399959.2	DEAD (Asp-Glu-Ala-Asp) box helicase 3, X-linked	965	1	1	0	0	1	0	0	1	0	-0.09	-0.47	0.88	2005, 2007, 2009, 2011
GOLT1B	ENST00000540141.1	golgi transport 1B	848	1	0	1	0	0	0	0	0	0	-0.09	-0.36	0.68	2009, 2011
FBXO10	ENST00000432825.2	F-box protein 10	14	1	0	1	0	0	0	0	0	0	-0.09	-0.09	0.69	2007, 2009, 2011
KCNC4	ENST00000369787.3	potassium voltage-gated channel, Shaw-related subfamily, member 4	138	1	0	1	0	1	0	1	0	0	-0.09	-0.19	0.59	2009, 2011
FUBP1	ENST00000370767.1	far upstream element (FUSE) binding protein 1	2021	1	1	0	0	0	0	0	0	0	-0.09	-0.25	0.41	2007, 2009, 2011
DLGAP2	ENST00000421627.2	discs, large (Drosophila) homolog-associated protein 2	5	1	1	0	0	2	0	2	0	1	-0.09	-0.09	0.35	2009, 2011
ATG14	ENST00000247178.5	autophagy related 14	25	2	0	2	0	0	0	0	0	1	-0.09	-0.54	0.9	2005, 2007, 2009, 2011
KCNE4	ENST00000281830.3	potassium voltage-gated channel, Isk-related family, member 4	5	1	0	1	0	0	0	0	0	0	-0.09	-0.09	0.71	2011
DENND2C	ENST00000393276.3	DENN/MADD domain containing 2C	51	1	0	1	0	0	0	0	0	2	-0.09	-0.09	0.66	2011
TXNIP	ENST00000369317.4	thioredoxin interacting protein	11	1	0	1	0	0	0	0	0	1	-0.09	-0.15	0.48	2011
ARHGAP35	ENST00000404338.3	Rho GTPase activating protein 35	278	1	0	1	0	2	0	2	0	2	-0.09	-0.17	0.77	2009, 2011
CDK12	ENST00000447079.4	cyclin-dependent kinase 12	748	1	0	1	0	0	0	0	0	1	-0.09	-0.09	0.46	2009, 2011
MCF2L	ENST00000397030.1	MCF.2 cell line derived transforming sequence-like	79	1	0	1	0	1	0	1	0	1	-0.09	-0.09	0.61	2011
MMP24	ENST00000246186.6	matrix metallopeptidase 24 (membrane-inserted)	201	1	1	0	0	0	0	0	0	1	-0.09	-0.09	< 0.1	2011
ZNF831	ENST00000371030.2	zinc finger protein 831	5	1	0	1	0	0	0	0	0	1	-0.09	-0.09	< 0.1	2009, 2011
CDX2	ENST00000381020.7	caudal type homeobox 2	563	1	0	1	0	0	0	0	0	3	-0.09	-0.31	0.64	2005, 2007
MED1	ENST00000300651.6	mediator complex subunit 1	87	1	0	1	0	0	0	0	0	0	-0.09	-0.1	0.54	2009, 2011
PPP2R1B	ENST00000527614.1	protein phosphatase 2, regulatory subunit A, beta	341	1	1	0	0	0	0	0	0	0	-0.08	-0.29	0.33	2009
ALX4	ENST00000329255.3	ALX homeobox 4	52	1	1	0	0	0	0	0	0	1	-0.08	-0.08	0.67	2011
TET3	ENST00000409262.3	tet methylcytosine dioxygenase 3	1437	1	0	1	0	0	0	0	0	2	-0.08	-0.08	0.75	2009, 2011
SOX6	ENST00000316399.6	SRY (sex determining region Y)-box 6	22	1	0	1	0	0	0	0	0	4	-0.08	-0.23	0.71	2011
GIGYF1	ENST00000275732.5	GRB10 interacting GYF protein 1	5	1	0	1	0	0	0	0	0	2	-0.08	-0.08	0.64	2007, 2009, 2011
MGAT4A	ENST00000264968.3	mannosyl (alpha-1,3-)-glycoprotein beta-1,4-N-acetylglucosaminyltransferase, isozyme A	223	1	1	0	0	2	0	0	2	0	-0.08	-0.5	0.88	2007, 2009, 2011
SUPT16H	ENST00000216297.2	suppressor of Ty 16 homolog (S. cerevisiae)	528	1	0	1	0	0	0	0	0	0	-0.08	-0.08	0.46	2005, 2007, 2009, 2011
CAB39	ENST00000258418.5	calcium binding protein 39	27	1	0	1	0	0	0	0	0	1	-0.08	-0.13	0.87	2007, 2009, 2011
TCF3	ENST00000262965.5	transcription factor 3	1267	1	0	1	0	1	0	1	0	1	-0.08	-0.42	0.76	2009, 2011
TM7SF3	ENST00000343028.4	transmembrane 7 superfamily member 3	35	1	0	1	0	0	0	0	0	1	-0.08	-0.4	0.73	2011
STYX	ENST00000354586.4	serine/threonine/tyrosine interacting protein	250	1	1	0	0	0	0	0	0	0	-0.07	-0.38	0.88	2011
ARHGAP26	ENST00000378004.3	Rho GTPase activating protein 26	131	1	0	1	0	0	0	0	0	3	-0.07	-0.13	0.48	2011
C10orf76	ENST00000370033.4	chromosome 10 open reading frame 76	273	1	0	1	0	1	0	1	0	0	-0.07	-0.12	0.45	2011
SNX1	ENST00000353874.4	sorting nexin 1	1296	1	0	1	0	1	0	1	0	3	-0.07	-0.1	< 0.1	2011
HECTD4	ENST00000377560.5	HECT domain containing E3 ubiquitin protein ligase 4	222	1	1	0	0	0	0	0	0	1	-0.07	-0.07	0.9	2009, 2011
DCAF5	ENST00000341516.5	DDB1 and CUL4 associated factor 5	120	1	0	1	0	0	0	0	0	1	-0.07	-0.3	0.69	2005, 2007, 2009, 2011
SPTBN2	ENST00000529997.1	spectrin, beta, non-erythrocytic 2	910	1	1	0	0	0	0	0	0	1	-0.07	-0.07	0.9	2005, 2007, 2009, 2011
CHRNE	ENST00000293780.4	cholinergic receptor, nicotinic, epsilon (muscle)	11	1	0	1	0	0	0	0	0	0	-0.07	-0.16	0.72	2005, 2007, 2009, 2011
CDS2	ENST00000460006.1	CDP-diacylglycerol synthase (phosphatidate cytidylyltransferase) 2	782	1	0	1	0	1	0	0	1	4	-0.07	-0.3	< 0.1	2007, 2009, 2011
BCL9L	ENST00000334801.3	B-cell CLL/lymphoma 9-like	91	2	1	1	0	0	0	0	0	4	-0.07	-0.11	0.88	2005, 2007, 2009, 2011
SLC4A8	ENST00000453097.2	solute carrier family 4, sodium bicarbonate cotransporter, member 8	17	1	0	1	0	0	0	0	0	1	-0.07	-0.1	0.64	2011
TYRO3	ENST00000263798.3	TYRO3 protein tyrosine kinase	70	1	0	1	0	1	0	1	0	1	-0.07	-0.08	0.71	2011
SLC5A3	ENST00000608209.1	sodium/myo-inositol cotransporter	24	2	0	2	0	0	0	0	0	1	-0.07	-0.17	0.87	2011
ANKRD33B	ENST00000296657.5	ankyrin repeat domain 33B	9	1	0	1	0	2	0	1	1	3	-0.07	-0.17	0.69	2011
EPB41L1	ENST00000441639.1	erythrocyte membrane protein band 4.1-like 1	369	1	0	1	0	1	0	1	0	1	-0.07	-0.09	0.81	2009, 2011
A1CF	ENST00000374001.2	APOBEC1 complementation factor	80	1	1	0	0	0	0	0	0	1	-0.07	-0.33	0.47	2011
NLGN1	ENST00000457714.1	neuroligin 1	36	1	0	1	0	0	0	0	0	1	-0.07	-0.07	0.67	2005, 2007, 2009, 2011
AKAP11	ENST00000025301.2	A kinase (PRKA) anchor protein 11	71	1	1	0	0	0	0	0	0	0	-0.07	-0.07	0.56	2005, 2007, 2009, 2011
VAV2	ENST00000406606.3	vav 2 guanine nucleotide exchange factor	477	1	0	1	0	0	0	0	0	0	-0.07	-0.07	0.57	2005, 2007, 2009, 2011
ZNRF2	ENST00000323037.4	zinc and ring finger 2	403	1	1	0	0	1	0	0	1	0	-0.06	-0.59	0.91	2009, 2011
IGF1	ENST00000337514.6	insulin-like growth factor 1 (somatomedin C)	19	1	0	0	1	0	0	0	0	1	-0.06	-0.18	0.72	2009, 2011
IPO9	ENST00000361565.4	importin 9	3549	1	0	1	0	2	0	2	0	2	-0.06	-0.23	0.23	2009, 2011
LDLRAD4	ENST00000399848.3	low density lipoprotein receptor class A domain containing 4	314	3	0	3	0	0	0	0	0	2	-0.06	-0.15	0.95	2011
AGPAT3	ENST00000291572.8	1-acylglycerol-3-phosphate O-acyltransferase 3	2443	1	0	1	0	1	0	0	1	3	-0.06	-0.36	0.52	2009, 2011
DRP2	ENST00000402866.1	dystrophin related protein 2	5	1	0	1	0	0	0	0	0	1	-0.06	-0.06	0.45	2011
PLXNA4	ENST00000321063.4	plexin A4	9	1	1	0	0	1	1	0	0	3	-0.06	-0.07	0.71	2009, 2011
TXLNG	ENST00000380122.5	taxilin gamma	96	1	0	1	0	0	0	0	0	1	-0.06	-0.14	0.52	2011
FADS6	ENST00000310226.6	fatty acid desaturase 6	12	1	0	1	0	1	0	1	0	0	-0.06	-0.22	0.71	2011
KMT2C	ENST00000262189.6	lysine (K)-specific methyltransferase 2C	417	1	0	1	0	0	0	0	0	0	-0.06	-0.06	0.67	2007, 2009, 2011
TSC1	ENST00000298552.3	tuberous sclerosis 1	838	1	0	1	0	2	0	2	0	0	-0.06	-0.06	0.65	2011
PITPNA	ENST00000313486.7	phosphatidylinositol transfer protein, alpha	366	1	0	1	0	0	0	0	0	1	-0.06	-0.12	0.55	2005, 2007
NUAK1	ENST00000261402.2	NUAK family, SNF1-like kinase, 1	489	1	0	1	0	1	0	1	0	1	-0.06	-0.06	0.46	2009, 2011
ATXN7L2	ENST00000369870.3	ataxin 7-like 2	5	1	1	0	0	0	0	0	0	1	-0.05	-0.73	0.74	2011
TMEM87A	ENST00000389834.4	transmembrane protein 87A	52	1	0	1	0	0	0	0	0	0	-0.05	-0.13	0.53	2007, 2009, 2011
MAP1A	ENST00000382031.1	microtubule-associated protein 1A	223	1	0	1	0	0	0	0	0	1	-0.05	-0.05	0.52	2009, 2011
ARMC5	ENST00000457010.2	armadillo repeat containing 5	376	1	0	1	0	0	0	0	0	3	-0.05	-0.05	< 0.1	2007
NFIC	ENST00000346156.5	nuclear factor I/C (CCAAT-binding transcription factor)	26	1	0	1	0	0	0	0	0	0	-0.05	-0.05	0.56	2009, 2011
SETD6	ENST00000394266.4	SET domain containing 6	121	1	1	0	0	0	0	0	0	0	-0.05	-0.14	0.48	2011
TOMM20	ENST00000366607.4	translocase of outer mitochondrial membrane 20 homolog (yeast)	674	1	0	1	0	0	0	0	0	0	-0.05	-0.19	0.45	2009, 2011
USP15	ENST00000353364.3	ubiquitin specific peptidase 15	286	2	0	2	0	0	0	0	0	1	-0.05	-0.75	0.95	2005, 2007, 2009, 2011
ETNK1	ENST00000266517.4	ethanolamine kinase 1	1047	2	1	1	0	0	0	0	0	0	-0.05	-0.27	0.75	2007, 2009, 2011
SRPK1	ENST00000373825.2	SRSF protein kinase 1	114	1	1	0	0	0	0	0	0	0	-0.05	-0.3	0.53	2005, 2007, 2009, 2011
PHC3	ENST00000495893.2	polyhomeotic homolog 3 (Drosophila)	366	1	0	1	0	0	0	0	0	0	-0.05	-0.18	0.65	2009, 2011
YOD1	ENST00000315927.4	YOD1 deubiquitinase	55	1	1	0	0	0	0	0	0	0	-0.05	-0.28	0.74	2007, 2009, 2011
EPB41L4B	ENST00000374557.4	erythrocyte membrane protein band 4.1 like 4B	135	2	1	1	0	0	0	0	0	1	-0.05	-0.62	0.96	2005, 2007, 2009, 2011
CYLD	ENST00000540145.1	cylindromatosis (turban tumor syndrome)	696	1	0	1	0	0	0	0	0	0	-0.05	-0.21	0.75	2011
PPIL4	ENST00000340881.2	peptidylprolyl isomerase (cyclophilin)-like 4	1565	1	0	1	0	1	0	1	0	3	-0.05	-0.55	0.7	2011
PGM2L1	ENST00000298198.4	phosphoglucomutase 2-like 1	183	1	1	0	0	1	0	1	0	1	-0.04	-0.09	0.89	2009, 2011
SESTD1	ENST00000428443.3	SEC14 and spectrin domains 1	478	2	0	1	1	1	0	1	0	1	-0.04	-0.36	0.68	2011
HNRNPA2B1	ENST00000354667.4	heterogeneous nuclear ribonucleoprotein A2/B1	25319	1	0	1	0	0	0	0	0	0	-0.04	-0.3	0.64	2009, 2011
ZNF652	ENST00000362063.2	zinc finger protein 652	33	2	0	2	0	0	0	0	0	2	-0.04	-0.12	0.79	2011
NMNAT2	ENST00000294868.4	nicotinamide nucleotide adenylyltransferase 2	18	1	1	0	0	0	0	0	0	0	-0.04	-0.04	0.84	2009, 2011
RPRD2	ENST00000539519.1	regulation of nuclear pre-mRNA domain containing 2	280	1	0	1	0	0	0	0	0	1	-0.04	-0.19	0.63	2011
NUFIP2	ENST00000225388.4	nuclear fragile X mental retardation protein interacting protein 2	440	1	1	0	0	0	0	0	0	1	-0.04	-0.4	0.9	2009, 2011
SLC20A2	ENST00000342228.3	solute carrier family 20 (phosphate transporter), member 2	1188	1	1	0	0	0	0	0	0	0	-0.04	-0.66	0.9	2005, 2007, 2009, 2011
SYPL1	ENST00000470347.1	synaptophysin-like 1	2423	1	0	1	0	0	0	0	0	0	-0.04	-0.35	0.43	2007, 2011
CTIF	ENST00000256413.3	CBP80/20-dependent translation initiation factor	154	1	0	1	0	0	0	0	0	1	-0.04	-0.1	0.64	2009, 2011
ATP6V1B2	ENST00000276390.2	ATPase, H+ transporting, lysosomal 56/58kDa, V1 subunit B2	97	1	0	1	0	0	0	0	0	0	-0.04	-0.11	0.75	2009, 2011
M6PR	ENST00000000412.3	mannose-6-phosphate receptor (cation dependent)	46	1	0	1	0	1	0	1	0	0	-0.03	-0.36	0.55	2011
DYRK2	ENST00000344096.3	dual-specificity tyrosine-(Y)-phosphorylation regulated kinase 2	1091	1	0	1	0	0	0	0	0	1	-0.03	-0.27	0.76	2009, 2011
SCAI	ENST00000336505.6	suppressor of cancer cell invasion	74	2	1	1	0	0	0	0	0	0	-0.03	-0.17	0.96	2011
CALM1	ENST00000356978.4	calmodulin 1 (phosphorylase kinase, delta)	4046	1	0	1	0	1	0	0	1	1	-0.03	-0.27	0.53	2005, 2007, 2011
SUZ12	ENST00000322652.5	SUZ12 polycomb repressive complex 2 subunit	104	1	0	1	0	0	0	0	0	0	-0.03	-0.21	0.69	2009, 2011
DICER1	ENST00000541352.1	dicer 1, ribonuclease type III	25	2	0	2	0	0	0	0	0	1	-0.03	-0.31	0.76	2011
RNF213	ENST00000582970.1	ring finger protein 213	630	1	1	0	0	1	0	1	0	0	-0.03	-0.18	0.68	2009
KMT2A	ENST00000534358.1	lysine (K)-specific methyltransferase 2A	1092	1	1	0	0	0	0	0	0	0	-0.03	-0.03	0.72	2011
ZHX3	ENST00000309060.3	zinc fingers and homeoboxes 3	131	1	1	0	0	1	0	1	0	2	-0.03	-0.17	0.9	2005, 2007, 2009, 2011
ARHGAP42	ENST00000524892.2	Rho GTPase activating protein 42	36	1	0	1	0	0	0	0	0	1	-0.03	-0.1	0.47	2011
NRARP	ENST00000356628.2	NOTCH-regulated ankyrin repeat protein	56	1	0	1	0	0	0	0	0	0	-0.03	-0.26	0.73	2011
ANKRD40	ENST00000285243.6	ankyrin repeat domain 40	409	1	0	1	0	0	0	0	0	0	-0.03	-0.11	0.58	2011
PCM1	ENST00000524226.1	pericentriolar material 1	220	1	0	1	0	1	0	0	1	1	-0.03	-0.25	0.52	2009, 2011
BAZ2A	ENST00000379441.3	bromodomain adjacent to zinc finger domain, 2A	48	1	0	1	0	0	0	0	0	2	-0.03	-0.03	0.7	2005, 2007, 2009, 2011
FGF1	ENST00000360966.5	fibroblast growth factor 1 (acidic)	88	1	0	1	0	0	0	0	0	0	-0.02	-0.24	0.45	2011
LHFPL4	ENST00000287585.6	lipoma HMGIC fusion partner-like 4	6	1	0	1	0	0	0	0	0	1	-0.02	-0.18	0.73	2007, 2009, 2011
PIAS1	ENST00000249636.6	protein inhibitor of activated STAT, 1	368	1	0	1	0	0	0	0	0	0	-0.02	-0.17	0.67	2005, 2007
MRAS	ENST00000289104.4	muscle RAS oncogene homolog	181	1	0	1	0	1	0	1	0	1	-0.02	-0.13	0.53	2011
SESN2	ENST00000253063.3	sestrin 2	854	1	0	1	0	0	0	0	0	0	-0.02	-0.02	0.75	2011
PHIP	ENST00000275034.4	pleckstrin homology domain interacting protein	668	1	0	1	0	0	0	0	0	1	-0.02	-0.02	0.68	2005, 2007, 2009, 2011
GRIN1	ENST00000371561.3	glutamate receptor, ionotropic, N-methyl D-aspartate 1	9	1	0	1	0	0	0	0	0	0	-0.02	-0.02	0.57	2005, 2007, 2009, 2011
PRELP	ENST00000343110.2	proline/arginine-rich end leucine-rich repeat protein	5	1	0	1	0	0	0	0	0	1	-0.02	-0.02	0.52	2011
DKFZP761J1410	ENST00000251473.5	Lipid phosphate phosphatase-related protein type 2	345	1	0	1	0	0	0	0	0	0	-0.02	-0.02	ORF	2009
NXPE3	ENST00000422132.1	neurexophilin and PC-esterase domain family, member 3	630	1	0	1	0	1	0	0	1	1	-0.02	-0.18	0.59	2011
SBNO1	ENST00000420886.2	strawberry notch homolog 1 (Drosophila)	87	1	1	0	0	2	0	2	0	0	-0.01	-0.09	0.38	2011
CBX2	ENST00000310942.4	chromobox homolog 2	1816	1	1	0	0	0	0	0	0	1	-0.01	-0.48	0.9	2009, 2011
PPP1R3F	ENST00000055335.6	protein phosphatase 1, regulatory subunit 3F	52	1	0	1	0	0	0	0	0	0	-0.01	-0.14	0.79	2011
PHF21A	ENST00000257821.4	PHD finger protein 21A	301	1	0	1	0	1	0	1	0	3	-0.01	-0.21	0.64	2009, 2011
LIMS1	ENST00000393310.1	LIM and senescent cell antigen-like domains 1	68	1	0	1	0	0	0	0	0	1	-0.01	-0.18	< 0.1	2011
POP4	ENST00000221770.3	processing of precursor 4, ribonuclease P/MRP subunit (S. cerevisiae)	985	1	0	1	0	0	0	0	0	0	-0.01	-0.35	0.47	2011
PAK2	ENST00000327134.3	p21 protein (Cdc42/Rac)-activated kinase 2	145	1	0	1	0	0	0	0	0	1	-0.01	-0.26	0.52	2011
STRBP	ENST00000447404.2	spermatid perinuclear RNA binding protein	575	1	0	1	0	0	0	0	0	0	-0.01	-0.08	0.69	2011
CCDC6	ENST00000263102.6	coiled-coil domain containing 6	193	1	1	0	0	1	1	0	0	0	-0.01	-0.39	0.69	2005, 2007, 2009, 2011
UBE2J1	ENST00000435041.2	ubiquitin-conjugating enzyme E2, J1	1318	1	0	1	0	0	0	0	0	1	-0.01	-0.46	0.73	2005, 2007, 2009, 2011
FMNL3	ENST00000335154.5	formin-like 3	132	1	0	1	0	0	0	0	0	2	-0.01	-0.03	0.44	2011
DENND4A	ENST00000443035.3	DENN/MADD domain containing 4A	392	1	1	0	0	0	0	0	0	0	-0.01	-0.24	0.64	2011
IP6K1	ENST00000468463.1	inositol hexakisphosphate kinase 1	406	2	0	2	0	3	0	3	0	2	-0.01	-0.35	0.58	2009, 2011
U2SURP	ENST00000397933.2	U2 snRNP-associated SURP domain containing	1353	1	0	1	0	0	0	0	0	1	-0.01	-0.1	0.57	2007, 2009, 2011
DCAF10	ENST00000242323.7	DDB1 and CUL4 associated factor 10	433	1	1	0	0	0	0	0	0	1	0	-0.23	0.48	2007, 2009, 2011
CADM1	ENST00000452722.3	cell adhesion molecule 1	676	2	0	2	0	0	0	0	0	1	0	-0.29	0.78	2007
RPS6KA6	ENST00000262752.2	ribosomal protein S6 kinase, 90kDa, polypeptide 6	156	1	1	0	0	1	0	1	0	0	0	-0.42	0.86	2011
RS1	ENST00000379984.3	retinoschisin 1	5	1	1	0	0	0	0	0	0	1	0	-0.48	0.41	2011
KCNK10	ENST00000340700.5	potassium channel, subfamily K, member 10	5	1	1	0	0	1	0	0	1	1	0	-0.45	0.9	2011
DCUN1D5	ENST00000260247.5	DCN1, defective in cullin neddylation 1, domain containing 5	1486	1	0	1	0	1	0	0	1	0	0	-0.29	0.52	2011
WISP1	ENST00000517423.1	WNT1 inducible signaling pathway protein 1	5	1	0	1	0	0	0	0	0	2	0	-0.21	0.51	2005, 2007, 2009, 2011
CSMD1	ENST00000400186.3	CUB and Sushi multiple domains 1	5	1	0	1	0	0	0	0	0	1	0	-0.09	0.74	2009, 2011
PRR11	ENST00000262293.4	proline rich 11	56	2	0	0	2	0	0	0	0	0	0	-0.42	0.98	2011
KCNK15	ENST00000372861.3	potassium channel, subfamily K, member 15	23	2	0	2	0	1	0	1	0	0	0	-0.36	0.81	2011
ESRP2	ENST00000565858.1	epithelial splicing regulatory protein 2	320	1	1	0	0	0	0	0	0	0	0	-0.22	0.59	2009, 2011
